# Supplementary material for: Identification of key genes for atherosclerosis in different arterial beds
Source: Sci Rep. 2024 Mar 19;14:6543. doi: 10.1038/s41598-024-55575-8 (PMC10951242; doi:10.1038/s41598-024-55575-8)
Supplement: Supplementary file 2 — Supplementary Information 2. [file 41598_2024_55575_MOESM2_ESM.xlsx]

## Sheet: DEGs
CAS	MMP9	FAS	MMP9	IPAS	MMP9	AAS	MMP9	AS	MMP9
	ACP5		ACP5		ACP5		HBA2		ACP5
	MMP7		CCL18		MMP7		MMP12		CCL18
	SPP1		IBSP		CCL18		CCL18		SPP1
	CCL18		CHI3L1		SPP1		CCL3L3		MMP7
	MMP12		SPP1		APOC1		SPP1		MMP12
	CHI3L1		IGJ		CCL3		IL1B		CCL3
	CCL3		CCL3		CCL3L3		CCL3		CHI3L1
	IBSP		MMP7		CHI3L1		HMOX1		APOC1
	APOC1		APOC1		MMP12		FCN1		IBSP
	IL4I1		CCL4		CCL4		UCP2		CCL3L3
	ADAM8		MMP12		APOE		HBB		ADAM8
	MMP1		APOE		MMP1		ADAM8		MMP1
	SLAMF8		ADAM8		SLAMF8		FOSB		CCL4
	AQP9		HMOX1		IBSP		IL4I1		IL4I1
	ITGAX		SLAMF7		MARCO		AMICA1		APOE
	CCL4		HBA2		FBP1		HLA-DQB1		SLAMF8
	APOE		HLA-DRB1		ADAM8		PLCB2		HMOX1
	CCL3L3		SLAMF8		ITGB2		IFI30		ITGAX
	HMOX1		CCL3L3		IL4I1		APOC1		AQP9
	IFI30		MMP1		ITGAX		CAPG		IFI30
	MARCO		CD52		PLA2G7		CD83		CD52
	C15orf48		IL4I1		AQP9		MMP1		PLA2G7
	CTSB		CD36		CD52		ACP5		ITGB2
	PLA2G7		C16orf54		HS3ST2		NCF2		HBA2
	CD52		CECR1		IFI30		SPI1		RAB42
	FCGR3A		ITGAX		LAPTM5		MYO1F		FABP5
	RAB42		HBD		CTSB		SDS		AMICA1
	ITGB2		CCR5		CEBPA		ARHGAP30		ADAP2
	CD36		FCGR3A		TREM2		MMP7		PLCB2
	CEBPA		AMICA1		SLAMF7		HLA-DRB4		HLA-DRB1
	LAPTM5		IFI30		C2		TBC1D10C		CTSB
	CECR1		RAB42		RAB42		HLA-DQA1		LAPTM5
	HS3ST2		PLA2G7		FABP5		TYROBP		SLAMF7
	FABP5		AQP9		LPL		TREM2		FCGR3A
	FBP1		ITGB2		ADAP2		IBSP		TYROBP
	STRA6		ADAP2		UCP2		ARHGAP4		CEBPA
	TYROBP		CCR1		TYROBP		CD68		HS3ST2
	FGR		NFAM1		SYK		HBG1		MYO1F
	NFAM1		CTSB		CD68		SLC15A3		NFAM1
	HLA-DRB1		TBC1D10C		C1QB		APBB1IP		CECR1
	ADAP2		ARHGAP25		SLCO2B1		ITGAM		CCR1
	CD53		FABP5		PKD2L1		IL10RA		C15orf48
	PLCB2		TRAF3IP3		TM7SF4		OSM		MARCO
	CCR1		CEBPA		FGR		PLA2G7		CD36
	AMICA1		LAIR1		HLA-DQA1		RASAL3		IGJ
	CD68		HLA-DRB5		CTSD		C2		CD68
	SYK		LTB		DHRS9		DPEP2		C16orf54
	GALNT6		MPEG1		PLCB2		CSF1R		FBP1
	LIPA		CSF1R		ITGAM		HLA-DMA		CCR5
	CTSD		PLCB2		HMOX1		IL8		ITGB7
	CCR5		MYO1F		LIPA		LILRB3		IL1B
	C16orf54		DENND2D		CECR1		PPBP		SYK
	DOK3		LGALS2		CD53		NPL		NPL
	LGALS9C		ITGB7		FCER1G		RAC2		CD53
	IL1B		SYK		NPL		FERMT3		LAIR1
	ALOX5		CD2		NFAM1		ITGB7		C2
	ITGB7		LGALS9C		CA2		ANPEP		CSF1R
	SLAMF7		CSF3R		SPI1		HCST		FGR
	MYO1F		ALOX5		TM4SF19		ITGAL		UCP2
	LILRB1		DHRS9		PTCRA		EMR2		PKD2L1
	MPEG1		RASAL3		HLA-DQA2		PLAU		MPEG1
	LAIR1		ARHGAP27		CD83		VAMP8		SPI1
	IRF5		LAPTM5		FCGR3A		RNASE1		LIPA
	NPL		DOK3		MYO1F		C1QA		TBC1D10C
	LGALS2		PKD2L1		C15orf48		FOLR2		CTSD
	VMO1		STMN2		GALNT6		CD52		DENND2D
	TRAF3IP3		MXRA5		HLA-DRB1		HLA-DRA		ALOX5
	PKD2L1		MAFB		MS4A4A		ARHGAP9		TREM2
	CSF3R		TM4SF19		DENND2D		ITGB2		DOK3
	SEZ6L2		MS4A4A		LAIR1		LY86		TRAF3IP3
	TM4SF19		HS3ST2		CAPG		PARVG		ITGAM
	CTSZ		EGR2		C1QC		CD74		SLCO2B1
	ARHGAP25		GALNT6		VMO1		LAPTM5		PTAFR
	SNX10		DOK7		CD84		LST1		ARHGAP25
	PTAFR		MYH10		CSF1R		CD2		LGALS9C
	SLC2A5		FLNC		CCR1		NCKAP1L		APBB1IP
	ITGAM		PLN		CD14		FABP5		RASAL3
	DENND2D		RAMP1		HTRA4		MYO1G		RAC2
	TBC1D2		FAM71E1		FOLR2		AQP9		LGALS2
	MAFB		GUCA2B		DOK3		LSP1		CSF3R
	LAT2		CRYAB		EGR2		HLA-DPA1		CD2
	NCF1		NOV		PTAFR		RNASET2		CD83
	KIAA1199		PCP4		RAC2		EGR2		CD84
	CD84		SAA1		HAVCR2		CSF3R		TM4SF19
	SPI1		RGS5		VAMP8		ADAP2		DHRS9
	APBB1IP		VIT		LY86		MNDA		VAMP8
	C2		SUSD5		CCR5		HK3		LAT2
	ANPEP		TFPI2		CCL5		STAB1		GALNT6
	SLCO2B1		APOD		FCGR1B		MPP1		IRF8
	TNFRSF21		ADRA2C		HLA-DRB4		HMHA1		ARHGAP30
	RASAL3		DUSP26		SLC15A3		TMEM176A		SLC2A5
	IGJ		ITLN1		C1QA		CD37		LILRB1
	PDE6G		DES		SLC2A5		TMC6		ARHGAP9
	LSP1		SCARA5		SNX10		FUCA1		LY86
	BCL2A1		HSPB7		TBC1D2		ATG16L2		LSP1
	DHRS9		CXCL14		IRF8		HBD		EGR2
	C1QC		PI16		FYB		LGMN		CAPG
	TREM2		PLA2G2A		ARHGAP30		ITGAX		MAFB
	VAMP8		MYOC		CD36		C5AR1		FAM78A
	ARHGAP27				ALOX5		OSCAR		C1QC
	CSF1R				LGALS9C		CPVL		ARHGAP27
	HLA-DPB1				C16orf54		HCK		SLC15A3
	DPP4				HLA-DMB		VAV1		FOLR2
	KLHL6				EMR2		CSTB		IRF5
	CCL5				TNF		CD300A		IL10RA
	DUSP26				ITGB7		CHI3L1		VAV1
	TSPAN8				VAV1		PTAFR		LTB
	FLNC				LILRB1		DEF6		HLA-DMB
	DARC				AMICA1		CCR1		TNF
	GSTM5				CD37		COTL1		FYB
	ANGPTL1				MPEG1		SLCO2B1		FUCA1
	GUCA2B				KIAA1199		IL7R		TBC1D2
	GDF10				HLA-DMA		LTB		CCL5
	ANGPTL7				APOC2		CD53		PTCRA
	PDZRN4				MAFB		CARD9		EMR2
	IL17D				LILRB3		MX2		HMHA1
	SUSD5				MREG		FCGR2A		NCF1
	MUSTN1				TNFAIP8L2		HLA-DMB		MS4A4A
	FHL5				SIGLEC1		CD300LF		HAVCR2
	RBPMS2				HCST		TTYH3		KLHL6
	ACTG2				FUCA1		WAS		FGD3
	SOST				KLHL6		CCL2		STRA6
	REEP1				EMILIN2		IRF8		DPEP2
	FAM71E1				LAT2		RPL24		KIAA1199
	WNT11				DPP4		SNHG5		SUSD5
	LONRF2				VNN1		HRCT1		DARC
	HPR				APBB1IP		CASQ2		C3
	LRRN4CL				MS4A7		RYR2		RAMP1
	RGS5				TLR7		REEP1		REEP1
	C16orf89				IL10RA		LPP		CILP
	PLN				CSTB		ADRA1B		FAM71E1
	CNN1				PARVG		KLF9		WNT11
	CASQ2				RNASE1		SORBS1		PLN
	AOX1				FERMT3		MYH10		CHRDL1
	PCP4				SLC7A7		HP		FLNC
	SCRG1				ARHGAP9		RCAN2		SFRP1
	DIO3				SLC29A3		FLNC		SPON1
	SPON1				KCNJ5		NXPH3		CNN1
	FBLN1				HLA-DPB1		LDOC1		CASQ2
	CILP				DPEP2		MYH11		RGS5
	CHRDL1				SASH3		APOD		RBPMS2
	C3				BCL2A1		RPL21		FHL5
	ADRA2C				ARHGAP25		RPLP0		FBLN1
	SFRP1				TRAF3IP3		S1PR3		PCP4
	HSPB7				HAMP		PPP2R2B		DUSP26
	HP				MS4A14		FERMT2		SCRG1
	APOD				FAM78A		MYOM1		AOX1
	VIT				PYCARD		DKFZp451A211		ADRA2C
	DES				CD2		PARM1		HP
	SCARA5				PDE6G		TCEAL2		VIT
	PI16				RASSF4		FIBIN		HSPB7
	MYOC				IL1B		AIF1L		APOD
	PLA2G2A				IGSF6		PCDH20		DES
	CXCL14				NCF2		SMTN		SCARA5
					ANKRD58		AOX1		PI16
					CYBA		ACTG2		MYOC
					HRK		CRYAB		CXCL14
					PLTP		KCNA5		PLA2G2A
					LILRA4		PDE8B
					HLA-DRA		IL17B
					STAC3		SPARCL1
					RNASET2		HOXC4
					HLA-DPA1		EFHD1
					CARD9		ISM1
					ARHGAP27		NEXN
					PLA2G15		TMEM47
					TBC1D10C		RASL12
					ITGAL		ACADL
					CTSS		TC2N
					TNFRSF21		PI16
					IGJ		ACTA1
					TRPM2		CNN1
					OSCAR		PTPLA
					FGD3		SERPINA3
					LSP1		RPL26
					STRA6		TIMP4
					GMIP		MCAM
					RASL10A		ITGA8
					PAQR5		MGP
					VSIG4		CXCL14
					RASAL3		GALNTL2
					GPR137B		NOV
					GPNMB		DACT3
					MYO1G		DUSP26
					MATK		RAMP1
					NCF1		MYOC
					CD163		SCARA5
					C6orf192		RBPMS2
					LGMN		SCRG1
					HMHA1		FHL5
					CXCR3		MT1M
					CTSZ		PLA2G2A
					RHBDF2		HSPB7
					CPVL		DES
					HK3		MT1X
					PTPRJ
					NLRC4
					SLA
					STAB1
					GPR65
					SDS
					GAL
					TPP1
					SCD
					LGALS2
					LCP2
					TMEM176B
					EVI2B
					TLR1
					SERPINA1
					CYBB
					RNASE6
					CD74
					CMTM7
					LILRB2
					HLA-DRB5
					ASPHD1
					KCNN4
					BTK
					LST1
					IRF5
					FCGR2A
					CX3CR1
					CD72
					LYN
					CEBPE
					SLC31A2
					SMPDL3A
					C13orf15
					PTPN6
					TMC8
					SIRPA
					PLD3
					CTSH
					BATF
					RPS6KA1
					MNDA
					OSBPL3
					SEZ6L2
					ARHGAP4
					CYP27A1
					LTB
					KCNQ1
					NCF4
					TLR2
					CSF3R
					VAV3
					MXRA5
					HCK
					ARRB2
					SCARB1
					LRRC33
					CD300A
					PLEK2
					BIN2
					HBG1
					CORO1A
					TMC6
					CTSK
					MPP1
					ANPEP
					AIF1
					COTL1
					FBXO41
					MT1X
					DUSP26
					HOXA7
					PCDH20
					C3orf70
					SYNM
					MYOM1
					SRL
					RASL12
					HPR
					TSPAN8
					REEP1
					CDH19
					SCRG1
					TMEM61
					ANGPTL7
					ADAMTS1
					GUCA2B
					PALM
					C13orf33
					FAM71E1
					PGM5
					PLN
					PARM1
					PHYHIP
					IL17D
					ACTA1
					ACTG2
					PDZRN4
					RGS5
					AKAP12
					CKB
					NFIL3
					LRRN4CL
					RASD1
					PCP4
					TFPI2
					CNN1
					C3
					DIO3
					CHRDL1
					MUSTN1
					FLNC
					WNT11
					AVPR1A
					HSPB7
					PITX1
					ANGPTL1
					CSF3
					ADRA2C
					SFRP1
					CASQ2
					CILP
					ADAMTS4
					FHL5
					CRISPLD2
					AOX1
					HP
					DARC
					FBLN1
					RBPMS2
					C7
					SPON1
					VIT
					APOD
					DES
					MYOC
					SCARA5
					PI16
					CXCL14
					PLA2G2A

## Sheet: Specific DEGs
CAS	GSTM5	FAS	STMN2	IPAS	LPL	AAS	FCN1	common DEGs	MMP9
	GDF10		DOK7		C1QB		HBB		ACP5
	SOST		SAA1		TM7SF4		FOSB		MMP7
	LONRF2		ITLN1		FCER1G		HLA-DQB1		SPP1
	C16orf89				CA2		OSM		CCL18
					PTCRA		IL8		MMP12
					HLA-DQA2		PPBP		CHI3L1
					CD14		PLAU		CCL3
					HTRA4		NCKAP1L		IBSP
					HAVCR2		TMEM176A		APOC1
					FCGR1B		ATG16L2		IL4I1
					FYB		C5AR1		ADAM8
					TNF		DEF6		MMP1
					APOC2		IL7R		AQP9
					MREG		MX2		ITGAX
					TNFAIP8L2		CD300LF		CCL3L3
					SIGLEC1		TTYH3		HMOX1
					EMILIN2		WAS		IFI30
					VNN1		CCL2		PLA2G7
					MS4A7		RPL24		CD52
					TLR7		SNHG5		ITGB2
					SLC7A7		HRCT1		LAPTM5
					SLC29A3		RYR2		FABP5
					KCNJ5		LPP		ADAP2
					SASH3		ADRA1B		PLCB2
					HAMP		KLF9		CCR1
					MS4A14		SORBS1		AMICA1
					FAM78A		RCAN2		ITGB7
					PYCARD		NXPH3		MYO1F
					RASSF4		LDOC1		CSF3R
					IGSF6		MYH11		RASAL3
					ANKRD58		RPL21		CSF1R
					CYBA		RPLP0		DUSP26
					HRK		S1PR3		FLNC
					PLTP		PPP2R2B		HSPB7
					LILRA4		FERMT2		APOD
					STAC3		DKFZp451A211		DES
					PLA2G15		TCEAL2		SCARA5
					CTSS		FIBIN		PI16
					TRPM2		AIF1L		MYOC
					FGD3		SMTN		PLA2G2A
					GMIP		KCNA5		CXCL14
					RASL10A		PDE8B
					PAQR5		IL17B
					VSIG4		SPARCL1
					GPR137B		HOXC4
					GPNMB		EFHD1
					MATK		ISM1
					CD163		NEXN
					C6orf192		TMEM47
					CXCR3		ACADL
					RHBDF2		TC2N
					PTPRJ		PTPLA
					NLRC4		SERPINA3
					SLA		RPL26
					GPR65		TIMP4
					GAL		MCAM
					TPP1		ITGA8
					SCD		MGP
					LCP2		GALNTL2
					TMEM176B		DACT3
					EVI2B		MT1M
					TLR1
					SERPINA1
					CYBB
					RNASE6
					CMTM7
					LILRB2
					ASPHD1
					KCNN4
					BTK
					CX3CR1
					CD72
					LYN
					CEBPE
					SLC31A2
					SMPDL3A
					C13orf15
					PTPN6
					TMC8
					SIRPA
					PLD3
					CTSH
					BATF
					RPS6KA1
					OSBPL3
					CYP27A1
					KCNQ1
					NCF4
					TLR2
					VAV3
					ARRB2
					SCARB1
					LRRC33
					PLEK2
					BIN2
					CORO1A
					CTSK
					AIF1
					FBXO41
					HOXA7
					C3orf70
					SYNM
					SRL
					CDH19
					TMEM61
					ADAMTS1
					PALM
					C13orf33
					PGM5
					PHYHIP
					AKAP12
					CKB
					NFIL3
					RASD1
					AVPR1A
					PITX1
					CSF3
					ADAMTS4
					CRISPLD2
					C7

## Sheet: WGCNA
turquoise	OR10A5	turquoise	HHAT	turquoise	LFNG	turquoise	FAM70B	turquoise	HFE
CAS	EHD1	FAS	PHLDB1	IPAS	GLIPR1L2	AAS	PELI3	AS	SIT1
	LRP5		DAAM1		OMA1		WIPI1		ARL11
	TLN1		SLC41A1		SYDE2		C11orf41		CARD11
	C1orf96		RPL21		TXNDC15		CPNE2		MBNL2
	FMR1NB		EHD1		ARMC7		EIF2AK4		MSH5
	FKBP4		TARP		CHN1		SNTG1		GNPTAB
	UBE2L6		SERGEF		C1orf96		LOC643699		SIRPB2
	FMNL2		ARRDC2		TMEM140		MPDU1		C7orf43
	NAB1		GAS5		YPEL2		HNRNPU		PITPNB
	ARHGEF10L		SPATA20		AMN		DNAJC27		FAM190B
	FEM1A		IFNAR2		TBC1D2B		CWF19L2		ZDHHC7
	MNAT1		CALML4		KLHDC8B		C11orf52		RGS14
	SAMHD1		LYSMD1		NGF		YARS		NCSTN
	GINS2		SEMA4A		RIPK2		DCLK2		LDHB
	TMED9		NR3C2		SHKBP1		APOOL		CAMTA1
	TSPYL1		SGK3		ZSWIM6		SPC24		MKNK1
	TNFSF4		PHOSPHO1		PPARD		OSBPL6		KIF21B
	N4BP2L1		SH3BP5L		TRIM34		PNPLA6		GPRASP2
	CD19		MTMR2		CPPED1		LRRC24		SCMH1
	PDK1		RXRA		FKBP9		SLC4A7		LRP6
	TUBG2		PCDHB16		SLAMF1		NR3C2		KCTD9
	CHPF		SCOC		TTC39B		GBGT1		SH3RF1
	BTG3		COL23A1		SERF1B		ZRANB1		APOBEC3C
	B4GALT5		DDX24		SDCBP2		SLC6A6		FAM20B
	PADI2		SH3BP1		FOXA3		TIMELESS		AMDHD2
	CTDSPL		RBM3		EFHB		FBLN7		SGPL1
	HOXA11		PRKAG2		TMSB10		TMEM123		CEP70
	TMEM133		GPC4		GGH		ST6GALNAC2		YAF2
	PIK3R2		C7orf55		MVP		NSF		IKZF1
	ZNF10		OAZ1		ARHGAP20		SNAI2		DPY19L2
	METTL5		COX11		MGAT4C		WSCD2		DLG5
	HMBS		TMED9		NAB1		PFKP		GNAI2
	DTX3L		SSH2		AKTIP		GARNL3		PNPLA6
	SNORD35A		AGTRAP		CYP7B1		PRRG1		NRP2
	CLIP1		AGRN		B3GAT3		RAB32		SEMA4D
	PNMA2		ZNF75A		REV3L		SRXN1		PARVA
	F2R		CLIP1		PFKP		HCRTR1		TOM1
	BOP1		RFTN2		XPNPEP3		BTBD16		AEBP2
	NCSTN		XPNPEP3		ATP8B1		RAD51		PPP1R3B
	HPCAL1		EEPD1		ARRDC1		C15orf39		HSPBAP1
	SLC27A1		RNF11		BRI3BP		CANX		DOK6
	IFI27L2		LMTK3		ASXL3		CD320		KLHL23
	NAGLU		BCOR		PGBD5		CHN1		RAB21
	C7orf29		EPN1		SIT1		EDEM2		TDP1
	FERMT1		SNORD31		AGTRAP		ARPC3		EFTUD2
	ADD3		GADL1		FLJ41170		DOCK4		DOCK4
	ILK		C19orf22		SNORD83A		SBNO2		CD80
	DST		ZMYND8		IFITM4P		PTPRZ1		DAGLB
	KLF7		CELSR1		SLC3A2		DFNA5		POLD1
	CD33		KCNK3		MTHFD1L		VPS13A		DCUN1D4
	GAB1		ADAMTS12		FAM5C		P2RY12		ZFAND1
	P2RY1		RASSF5		LYSMD1		ECE1		STARD3
	BUB1		BUB1B		PARP9		ZNF267		TTLL11
	C17orf82		GNAI2		CHAT		CEBPZ		UBASH3A
	ANKRD57		CMTM6		NRP2		PCYT2		GBGT1
	HHAT		SEMA4C		LCE3E		KLHL28		STBD1
	NAV2		GRIN2C		TMEM14B		ZNF385D		TMBIM6
	CLEC18C		BMI1		SIAE		PLP2		MCM5
	FAM150A		ZNF652		ANKHD1		IVNS1ABP		NUP62
	SDCBP2		CHCHD6		GK		C9orf139		SH3BP1
	RALB		HADH		PBX1		HCG4		RPGRIP1
	LHFPL1		SLC22A16		CLEC12B		KLHDC2		PDS5B
	LMTK3		TMEM64		C7orf61		SLC35C1		PLEKHM1
	MKNK1		GBP1		C12orf76		SYTL4		SMARCA1
	OTUD1		CTSF		SLC35B1		CMTM5		CALM1
	MED18		LAMP1		RBKS		RNASEL		C6orf26
	DDX24		SNORD64		CHPF		RRP7A		APBB2
	ZNF627		GK		ANKRD6		MAFK		RNPEP
	psiTPTE22		SSTR3		NAV2		CCDC42		PTPN18
	HEXIM2		ETV5		C9orf91		BHMT2		MIPOL1
	FOXO1		FAM174B		TDRD9		FZD1		ABHD6
	KCTD9		DUSP18		ITCH		C17orf82		RNF44
	C10orf114		RALBP1		ZNF267		LDHAL6A		WASL
	CETP		STK4		PAK3		FCHO2		PAQR4
	C11orf52		ANXA2		IRF2BP2		NAGA		ADRBK1
	OAZ1		ANTXR2		CDKL5		SRMS		FBXW4
	CTTNBP2		RGS14		ZCCHC24		LOC283050		MAP3K14
	SLC35B1		DAB2IP		EIF4A2		DACT2		TFPT
	SCMH1		SGIP1		SIPA1L2		FLJ41170		PRKCD
	PPFIBP1		SH2D5		MEFV		EMP3		C16orf70
	PJA2		GYG1		FZD1		ABHD2		PPP1CA
	SNTB1		DGKQ		ACTN3		PSAT1		KLF12
	PDE1B		FOXD2		TMEM178		NUCKS1		LRRC1
	HNMT		STX1A		P2RY12		CNIH3		FBXL16
	LOC283050		ADAM23		AMOTL1		CCT3		HSPA12A
	SHC3		OSBPL6		ALPK1		RASSF8		DIP2C
	RAN		CORO1C		ANKRD28		PIF1		RASGRP4
	ZCCHC24		SLC35B1		UBTD1		TTYH1		UBA2
	ZNF185		C17orf82		ZNF652		PHLDB1		HDGFRP3
	SLC24A4		EIF3C		CCDC7		ZNF557		C2CD2L
	ADAM22		B4GALT5		GRP		TBC1D9		C6orf168
	TMBIM6		STXBP4		GLI3		MKNK2		CNPY3
	LOC113230		SNRPN		C9orf125		SCMH1		PARVB
	SLC16A1		ATAD3B		NR3C2		ALDH1A2		GBA
	SLAMF1		MCM5		NFATC2		ZNF75A		CD33
	HIST1H2BL		CCT3		DOCK10		PDGFA		SLC46A1
	TLN2		CBX6		EAF2		FKBP4		CPT1B
	BCAP31		NUPR1		PNO1		ATP6V0C		ALDH3B1
	TDRD9		HOXA4		AGRN		CYB5R2		HOMER3
	CXADR		KRTAP21-1		COL4A3BP		GATAD2B		TCEAL7
	CORO1C		MANSC1		LPCAT3		CDT1		PSMB10
	RGS6		WISP1		DLX4		SNORD18C		SCAMP2
	METAP2		BTG1		TMEM104		SEMA4D		SPG20
	WISP1		MIER1		C17orf69		STK32C		AGAP3
	MGEA5		NOL12		CALML4		FNDC4		ATP8B4
	ARPC5		SNTB1		MNAT1		TUBA4A		RASSF7
	CMTM8		GAST		IRS1		NOTCH2		PIF1
	EML1		FAM20B		LOC388692		ACACB		SLC4A11
	C18orf34		USP54		SBNO2		ZSWIM6		NAGA
	FAM63A		IL6ST		ADD3		SPAG4		SIPA1
	ASTN2		PAQR4		DSE		CETP		CLCN7
	C15orf39		PGRMC1		HYMAI		P2RX7		C20orf72
	MYH3		PBK		SNORD109B		GPLD1		OXCT1
	ZDHHC24		ZNF704		CENPV		COX19		FYCO1
	MND1		FBXO31		NCSTN		CRYZ		ATG7
	EBPL		KIRREL2		MCL1		PPFIBP1		PTBP2
	C7orf55		EMP2		CTTN		CHST11		IMMP2L
	TRMT1		FAH		HADH		PLEKHN1		TOR2A
	TMEM98		ANKRD36		CYB5R4		MXD4		TREML1
	CCNB1IP1		MAGED2		FGFBP2		TNFSF8		TNNC2
	TP53INP1		CPPED1		C1orf226		ATP2C1		PRKX
	C1QTNF2		CAST		FLJ43663		TRNP1		IGF2R
	AVEN		KCTD9		RAC3		NMB		GINS1
	NRP2		TPM4		SPRR2C		C12orf76		VOPP1
	GNG7		PI4K2A		DLX3		CCND2		TWF2
	RALBP1		POLD1		FAT1		REM2		RBMS3
	DSEL		LRP6		GINS2		LOC645752		RCAN3
	WWP2		MOSPD2		ENTPD6		TMEM14A		MAP3K1
	C7orf50		USP36		ABHD3		PICALM		NFE2L3
	KIF21B		APOOL		WASL		CAMK1G		AP1G2
	CYB5R4		TXNDC5		NRXN2		CCDC136		WFDC3
	TBXAS1		SNX21		C7orf50		FDFT1		MTMR14
	TMEM200B		STK32C		SHANK2		DAGLB		GLT25D1
	PUS1		CTSW		TDRD10		GYG1		DGKZ
	COX11		CCDC136		OSBPL6		HSPA5		HEXIM1
	DCAKD		STRN3		HIPK3		LOC400027		FASLG
	NDRG3		MANBAL		PGRMC1		OMA1		RNF149
	SLC35C1		RAI14		IQGAP2		HNMT		ROCK2
	LOC344595		MYLK		GATA2		SNTG2		GGA2
	FUCA2		ANKH		TAAR2		IMPAD1		ATP6V0C
	SERF1A		TTLL9		EDEM2		CHPF2		RAP2B
	GPR88		TLN2		GCSH		KIAA0513		NECAP2
	RNASE7		DTX3L		DAG1		CIT		PTPRG
	NAT1		DISC1		CA5B		IL15		SESTD1
	GGH		STXBP6		NFATC1		PPIG		LARP6
	HSPBAP1		TINAGL1		STXBP4		XBP1		DIRC2
	ARPC3		ATP8A1		SNTG1		LARP1B		ATP6V1F
	KRTAP21-1		SLC31A1		CORO1C		ZFPM2		OSTF1
	USP35		ARMCX1		PLCD1		INSR		MANBA
	KCNN3		PBX1		LOC285556		DNM1		FLI1
	CENPV		CYP2R1		HNRNPA0		SNRPN		ACAP1
	B3GNT2		C6orf225		MYCN		IGF1R		RINL
	MKLN1		HES2		MED27		ARHGAP20		HABP4
	REL		ARHGEF19		CBLN3		LGALS3		PRKD1
	PICALM		ILK		STRN3		SOX13		IPO5
	APOOL		STARD5		AKNA		MUC6		RCC2
	MVP		SEMA7A		NAGLU		APH1A		VLDLR
	RAB3IL1		SCAMP1		TMEM64		GLS		TMEM136
	TMC4		CIDEC		GPLD1		RPRD1A		HLA-E
	PLXDC2		IL15RA		SNX7		INPP1		C9orf150
	KATNAL1		GALNT3		SETMAR		RETN		SNX8
	RSPH3		HEXIM2		C2orf18		TLN2		BVES
	C15orf59		PARVA		XRRA1		GJC2		PAM
	ARHGAP20		PICALM		ATP6V1C1		ZBTB24		GNS
	LAMP1		ST6GALNAC6		CD274		ZDHHC7		PTPRE
	SYNGR1		SLAMF9		DOK5		MYOZ3		SGCB
	ZNF646		PUS1		MAGED2		XPNPEP3		MAGI2
	WASL		SPN		PARP8		MAP1B		PPP1R12A
	TMEM89		PDE1B		ZNF365		DTX3L		CNDP2
	SNORD31		MUC1		ITGB3BP		MYO1B		DLG3
	ANP32E		NFASC		TMEM200B		SLC39A11		MGAT1
	ABHD12		TNFRSF11A		USP35		MNAT1		FAM149A
	HIPK2		MBNL1		AGPAT3		ATL2		CYBASC3
	XPNPEP3		SLC22A17		TUBB		TCP1		CREG1
	MST4		ESD		BUB1B		C3orf58		GCNT1
	IGSF9		FBN2		MYO1D		RCL1		IL16
	PPDPF		MAMLD1		RPL39L		FAM5C		NBEAL1
	ATP6V1C1		ADAM22		RHBDL1		GLT25D2		TSPAN4
	METRNL		BST1		GPRASP2		FBXL7		LRRC8D
	UBTD1		NXT1		ARHGAP24		ABAT		ARRB1
	STXBP4		LHX2		LGALS8		COL8A2		ATP9A
	NPY5R		RPL39L		RCL1		NT5DC2		BCL11A
	HIST1H4A		ARL6IP1		VSIG8		ATP8B4		NUP210
	SEPW1		RRS1		PSIP1		GAST		EGFR
	MKX		TRIP10		CTF1		BEST1		ATP6V0D1
	FGFR1		DAPK2		GCOM1		BMF		GAB3
	UBE2H		CD9		ZNF323		CBR3		SH3KBP1
	TRNP1		SNORA10		ZDHHC24		SSH2		KLHDC7B
	DBNDD2		RORA		EBF2		FADS1		NFYB
	C1orf21		F8A1		PCNP		RAB11FIP1		LOC606724
	ACAT1		SAMHD1		MIB1		CHD1L		ABI3
	GRIN2C		FICD		ARNTL2		MIPOL1		CDCA8
	CHCHD6		TPST1		C12orf5		TARP		NAP1L3
	PCYOX1L		KIFC2		TMBIM6		CRYL1		SIGLECP3
	KCNT2		USP35		CHCHD10		MED27		RALA
	KBTBD3		TBL1Y		LOC344595		RNF138P1		MPP7
	UBL4A		FAM13A		SYNGR1		ALPK1		SBDS
	EMD		COL8A2		CD9		RANBP2		GRB2
	LOC388588		RNASE7		BLZF1		BCL7A		TSPYL2
	BTBD16		CENPV		HMHB1		ALPK3		AASS
	GCA		PTPN3		F12		GNG2		SLC37A2
	BCL9		SLC27A1		IL15RA		SULT1A2		CLIC4
	TBL1Y		CCDC85A		MID1IP1		LGI1		FRY
	TMEM154		TIAM2		JUP		PDK3		C11orf35
	EDEM2		BTG3		FSCN2		LITAF		SNAI3
	ACOT8		IKZF1		DSEL		DKFZp686K1684		PLCB4
	GPC4		BASP1		GBP1		IFNGR1		ATP6V0B
	CD320		SUB1		HEBP2		IQGAP2		IGF2BP3
	IL23A		PITPNB		MCM2		GCA		WFS1
	EDARADD		NT5E		RGS14		LEPREL1		HEXA
	OSBPL6		LEPREL1		LGI1		SYNGR1		C1orf85
	WIPF1		TFPT		ZNF577		F12		OPLAH
	SIPA1L2		CIDEB		IFITM3		ALDH3B1		PKIG
	C1orf226		SGCG		SLC38A6		ANKRD28		FRMD4B
	ITGB3BP		TRMT1		TBC1D9		KATNAL1		RNF130
	PARD3		PPDPF		ATP2A2		UBE2N		C9orf139
	LEPRE1		IRAK2		GJC2		TMED9		CTSC
	ST5		CBR3		RNF11		FAM111A		TACC2
	NACC2		RNPC3		MYO1E		HSPBAP1		M6PR
	ABTB1		MGEA5		ENDOD1		ARNTL2		TRPC1
	SLC22A17		GNPDA1		TAGLN2		RCBTB2		TLR5
	ATAD3A		ICMT		BMPR2		GDF1		TMEM56
	CHD1L		SLC44A2		FYCO1		DENND5B		DOK1
	RCL1		NPAS1		SLC6A4		TMEM163		SLC24A6
	RORC		CACNA2D1		TMEM8B		BRIX1		RHOG
	F12		MPO		DCAKD		CCR10		APOBEC3G
	RNF11		PCNP		FGD4		STRN3		SLC20A2
	ARHGEF18		CXXC4		FAM105B		FGD4		ATP6AP1
	RAI14		SCMH1		LPO		LRP8		PYDC1
	NGF		PPFIBP1		TBXAS1		NGF		PPFIBP2
	NUDT14		ARHGAP20		CBX7		SGIP1		KCNAB2
	RGS14		CACNA1C		SNORA25		A4GALT		CYB561D2
	SLC41A2		SLC35F2		GPR172A		ABTB2		GNG12
	LRRC4B		MAP1A		BTG3		TANC1		WASF3
	LOC441461		SATB1		C7orf55		SETMAR		CXorf65
	COQ10B		C10orf81		ANK2		B3GNT2		FRK
	GALNS		INF2		RFTN2		SMYD4		PLCG2
	CIRBP		NRXN2		TANC1		NLN		WDR81
	NT5DC1		CDH23		NPM3		ZNF25		EFHA2
	C1orf31		C1orf21		IFITM2		RANBP6		BLNK
	NEDD4		LRRC24		INF2		ARL1		MYBPC3
	DGKQ		HSPBAP1		MOSPD2		MYB		KHDRBS3
	RBM6		PCYOX1L		CD244		RPL39L		SLC26A11
	SYNPO		BLZF1		STXBP6		SUV39H2		UNC13D
	C8orf46		EMD		BLK		PKIB		C11orf75
	RHOD		RNF13		ALPK2		SAMD5		LRCH2
	CANX		GPBAR1		ANTXR1		MYLK		TMSB15A
	NXT1		F12		ITPK1		SYT8		CARD16
	FMO4		GLB1L		TMED9		LCE3E		SMAP2
	MRFAP1		PLA2R1		EIF5		EAF2		NBEAL2
	CXXC4		HNMT		NPAS1		LFNG		ADH5
	SHANK2		PKM2		ACTC1		LIF		EFHD2
	RAB32		EPHB6		KIAA2022		GAMT		SRMS
	RAD54L		TMEM123		RBM6		PANX1		AP1B1
	TMEM64		NLGN2		CIR1		BATF2		SH3TC1
	GPRASP2		SLC10A4		HSPB1		APOBEC3C		CTNNAL1
	CDC7		NFIC		GNG7		SCUBE1		OGFRL1
	RNPC3		FAM113B		CRYL1		C12orf5		ATP6V1A
	AGTRAP		FOXO1		DND1		DBI		PRKG1
	PPM1J		CHPF		MAK16		PARVB		MTSS1
	SEMA7A		IFITM4P		SATB1		IL18R1		PACSIN3
	F8A1		DSE		HDDC2		FTH1		P2RY13
	FAM181B		NAV2		XIRP1		MAP1A		RAB9B
	BCOR		SHKBP1		CXXC4		PDIA4		MAP1B
	EIF3E		CCDC28A		CLIP1		CNPY3		ZEB1
	CBX5		SLC3A2		SMAD1		YRDC		JPH4
	MSH5		METTL1		ZNF483		RALA		CAMK2G
	OLFM4		IGFBP7		HCN2		TRIP10		GPR132
	SMAD1		PPIG		NINJ2		TGFB1I1		CRTAM
	MMP14		SHANK2		SAMD5		SETDB2		CD28
	KIAA0247		KPNA2		NEGR1		KLK1		SLC2A6
	DAG1		TMEM95		IRF4		ZFYVE21		RIPK3
	PLCD1		BTBD16		TFPT		TACC2		GPD1L
	SCN2B		ALPK2		IRF9		GBA		ICOSLG
	TCF7L1		TRIM34		NPY5R		CLN6		COX7A1
	FGF9		C11orf52		FMO4		FGF9		RAB23
	PDGFRA		SH3PXD2A		FUCA2		NXN		IQGAP3
	ZNF323		EMP3		PIH1D1		IRS1		ARID3A
	ARHGAP5		STX11		TRIM71		USP35		RNF135
	SLC31A1		CD244		GAST		SH2D3A		SH2B3
	PITPNB		RAP1A		EMD		DPP3		GUSB
	FES		LOC645553		LOC389033		CD9		SNTA1
	EPHX1		GAMT		EHD3		CCDC102A		PTK2B
	PDLIM5		HEMGN		BDH1		PSD3		CAND2
	DUSP19		KATNAL1		DYNC1I1		TMEM154		BMPR1A
	DCHS1		PCBP4		UBE2H		SERPINI1		COBLL1
	PGK1		OLIG1		GAPT		GATA6		RASSF3
	PARP9		C15orf59		BCL9		BTG1		DOCK2
	CEBPD		TEX12		PCYOX1L		VSIG8		SVIL
	MEFV		PSIP1		ECE1		STK32A		NAP1L5
	NT5DC2		ACTN3		CENPC1		TUBB1		FXYD5
	NPM1		NKD1		PHF13		C1orf21		ENAH
	SIT1		FMNL2		DAAM1		MKX		NAGK
	DPP6		CASP4		SLFN13		IKZF1		ATP6V1B2
	CD3E		BTN3A1		FAM20B		OLFM4		PTPN22
	FAM190B		UPF2		RBM3		CD33		CMTM3
	ERG		ST6GALNAC2		ADAM22		ITGA3		WBSCR17
	C20orf3		CHN1		HHAT		XRRA1		TXNDC3
	PBX1		ASXL3		C17orf82		KCND2		KCNMB1
	SCAMP2		PARP9		ARHGEF18		NPAS1		GALC
	DAGLB		LOC283050		HEXIM2		KPNA2		IGFBPL1
	STAT4		WNT5B		IL6ST		AEBP2		HVCN1
	STXBP6		CASC5		SERPINI1		RGN		JAM3
	AKNA		CLEC18C		NACC2		UBE2H		DIXDC1
	LTA4H		CMKLR1		UBXN11		UBL4A		FAM110A
	C1orf54		COPE		ZMYND8		SLC7A8		KANK1
	XRCC6BP1		B3GNT2		CELSR1		RAB3IP		S100Z
	CEBPB		LOC344595		ST3GAL5		ZCCHC24		TSPAN33
	C12orf76		ZNF223		NAB2		SP110		SCO2
	RPRD1A		CMTM8		PLEKHA4		VOPP1		CYTH1
	ATP6V1F		TMBIM6		C17orf53		RAI14		UNC93B1
	ST6GALNAC2		RCBTB2		DAGLB		EPDR1		ARHGAP22
	TRIM34		BRI3BP		KBTBD3		GAS6		HLA-G
	CEP70		DLX6		STX1A		ZBTB3		VAC14
	ARHGAP15		FARP1		SLC4A11		IMPA2		MYD88
	WARS		SETMAR		APOOL		TIAM2		MAP4K1
	PHF13		SMARCD3		DNAJA1		NOS3		HLA-F
	PDGFA		ZNF646		SPSB4		ZNF467		NAGPA
	PCYOX1		NSA2		SEC14L4		TBL1X		PERP
	PPAPDC1B		HIVEP2		ASTN2		C7orf50		CSK
	NR1D2		ANKRD13D		ASAP1		ZNF365		AIM1
	GAS5		RB1		PRDM5		MLC1		GPR160
	RASSF5		IRF4		REEP3		FAM13A		HSPB2
	DOK5		VPS13A		GPR88		PRR5		ZAK
	FICD		MRPL10		PHLDB1		SEMA3F		DAB2
	FAM117A		DLX1		RAB3A		C20orf3		NCKAP1
	DISC1		CD97		MESDC1		SERF1B		LCK
	MCM5		SIRPB2		AKR1A1		STOM		PGR
	RRS1		PARVB		ITPKB		TNFRSF17		CD96
	FEZ1		CCNG1		KCTD9		LOC388242		GAL3ST4
	PNLIPRP3		PRR5		KIF21B		SYNPO2		SH3BGRL3
	GHRL		NIPSNAP3B		SAP30		GPR172A		TCIRG1
	SLC11A2		GAL3ST1		NKD1		IDH2		IL17RA
	KCNK13		LRRC49		DUSP18		KLF12		NXF3
	CCR10		BRI3		SLITRK6		PTPRE		STXBP2
	BUB1B		RHBDL1		ESD		YWHAH		CLEC4A
	ZFYVE21		GPRASP2		EGFLAM		CPNE4		DOCK8
	FGFBP2		MLLT4		BHMT2		TYK2		PIK3CD
	ZNF711		CENPC1		KCNA3		SCAPER		GAS2L3
	METTL1		IMPA2		PALM2		RNPC3		SAMD9L
	CCDC136		UBL4A		MRPL33		KLHL23		IL21R
	CMTM5		SYDE2		LRRC24		MPRIP		PREX1
	ABCC9		C12orf29		ALDH1A2		AHNAK		LIMK1
	TARP		ARHGEF18		BASP1		INPP4B		LDB3
	AGL		PIK3R2		BNIP3		C1R		MYEF2
	ITGA3		SLC11A2		C1orf21		CIDEB		CD4
	SH3BP5L		IGSF9		PTGDS		EPHB4		PFKFB4
	KIAA1751		PC		TDP1		KRTAP4-11		CNTN4
	FAM174B		DLG5		SLC9A7		SLC9A3R1		FGD2
	EIF4A2		ORM1		SNORD48		ITPKB		LOC643988
	PAQR6		LGALS8		NCKAP5		PELI1		ABCA7
	LRRC24		PGBD5		AGL		HOXA3		CASP1
	LTBP1		ZCCHC24		ANKH		PNMA5		LARGE
	SMAD3		C1QTNF2		LAMP1		LAPTM4B		CAB39L
	PLEKHM1		ALDH1A2		LRP2		RGS14		MYO5A
	ANKRD33		TSPAN9		TMEM45A		TMEM25		ARHGDIB
	FAM20B		LGI1		INSM1		PJA2		SPINT1
	PEG3		CD47		UCP3		DAAM1		NLGN1
	C5orf62		FAM153B		DGCR5		IRF4		MXRA7
	COL23A1		PAQR6		BCL7A		SLC46A1		TRPV2
	LRIG1		GGH		RHOD		CBLN3		LPAR5
	C17orf69		KIAA0247		HIST1H2AM		OTUD1		ADPGK
	NUMBL		SLC22A15		CD97		NGRN		SELM
	C14orf159		ADAD2		LTBP1		KCTD9		NFIX
	PTK2		KIAA1751		TNFRSF11A		ADRA1D		TPST2
	ALPK3		TOM1L1		GSTTP2		FAM105B		PARP12
	SLC9A7		CCDC73		DIP2C		APH1B		SLC16A5
	CD5L		DHRS3		LAMC1		CDC42EP5		SLC43A2
	MYOZ3		EPHX1		SRI		CCDC28A		ACRBP
	IRF9		ZNF365		AHR		CHRM4		LRMP
	RCN3		IL1F10		PITPNB		HOXA11		ITGA4
	TRIP13		CRY1		BTN3A1		KLHDC8B		PILRA
	GJC2		LRP5		LILRA5		STX11		TACC3
	CYP51A1		BYSL		RPRD1A		ANKRD9		TNNT3
	CDCA7L		CD33		NCALD		NT5E		IL2RG
	GUCY1A2		PTPRZ1		BCAP31		CXCL11		CYP2S1
	PRDM5		PHF13		VPS13A		CCND1		MYL2
	SAA2		ANKRD33		C5orf62		SCIN		SGCE
	TOM1		RAB3IL1		SPATA21		GATM		SLC38A7
	PLEKHA4		RPL26		PRKAG2		CYB5R4		PIK3AP1
	MAP3K5		PPP1R3B		SNORD64		BASP1		RBPMS
	LY6E		ERG		TMEM133		XIRP1		ME2
	TEP1		F2RL2		PBK		FOXM1		ZNF671
	MAGED2		MKL1		CETP		TST		C3AR1
	TPST1		AHDC1		C15orf59		SLC6A12		VENTX
	KLF5		DACT2		FAM174B		ADCY9		RAI2
	PGBD5		ARPC3		HOXB5		SPRY4		CD180
	F7		C12orf76		TPM4		CXXC4		FKBP15
	SETMAR		TEP1		SORT1		PITPNB		PTPN7
	EIF4B		SNHG8		GRIA1		CORO1C		SIRPG
	PTPRZ1		SAA2		KIAA0922		HOXC5		OBFC2A
	TBC1D9		EIF4B		BLM		LAP3		SLC22A18
	KIF1C		LTC4S		FICD		SLC6A4		TEAD3
	GRP		GBA		EPB41L5		ABHD6		MICB
	SPATA20		MAP7D3		ZNF646		TFPT		LRRC33
	ETV5		GHRL		TJP2		NAB2		PIK3CG
	ANKH		GBGT1		DTL		ZNF148		LIMS2
	NINJ2		ACTG1		CNNM4		CDC73		UAP1L1
	GLI3		SLC24A4		ITGA3		GRIA1		ADRBK2
	GDF1		PBXIP1		EBPL		PGA3		DSC2
	ENO1		MGC24103		LOC283050		SMAD3		DNAJB5
	SH3RF1		MID1		GHRL		TMEM89		RNF180
	GNAI2		TBC1D9		UPF2		GALM		RUNX3
	CA5B		SH3RF1		LRRC4B		UBASH3A		INPP5A
	ATP8A1		RNFT1		NUPR1		KRTAP21-1		MARCKS
	CIDEB		CDC37L1		TARP		INF2		CTSA
	TNFSF8		BRMS1L		GHR		COMMD9		DRAM1
	UPF2		DENND2A		GFPT1		LY9		LGALS9
	GRIA1		FAM181B		CHCHD6		YES1		ROR1
	TPTE		HSPA8		COX11		EPN1		PLXNC1
	TANC1		TUBB1		NSA2		SLC12A8		CAP2
	MAFK		SPIB		EIF3E		ST3GAL6		DPRXP4
	ZEB2		IL1R1		TEP1		ATP6V1F		C9orf167
	ESR1		STAT4		CCNB1IP1		SYT17		HRC
	SLC25A22		UBE2H		HIST1H4A		CRYM		NPC2
	BLVRB		LHFPL1		FOXM1		PML		ZNF385A
	GFPT1		CMTM5		UBL4A		SLC24A4		C6orf115
	CHST3		MYO15B		NAV1		AKAP1		DAPP1
	KPNA2		TMEM63C		KPNA2		GGH		PLEKHO2
	TRAM2		AHR		GALNT3		MMP3		MFSD7
	ANKRD6		KCND2		ADRA1D		NKD1		FAM20A
	TOX		GLIPR1		FKBP7		CMTM6		NT5DC3
	SPATA13		CNPY3		SETDB2		ENTPD3		TNS1
	STARD4		EFS		SNAI2		NANS		SIGLEC9
	IL1F10		KIF2C		CCDC28A		GNAI2		KCNE3
	ITGA6		PLOD1		PLEKHH2		TINAGL1		PBX4
	DSE		TBL1X		APOBEC3C		TGFBR2		TFEC
	TBL1X		MND1		ALPL		MYH3		TIAM1
	IRS1		BLM		PDLIM5		NIPSNAP3B		GPSM3
	LOC440132		DNAJC18		ERG		ATP8A1		GRAMD4
	SMARCD3		SLC41A2		C6orf62		FAT1		IDH1
	TMSB10		GCOM1		MKNK1		C15orf27		TMEM86A
	GSG1L		ASTN2		CNKSR3		SLC41A2		WAS
	RNF13		GSG1L		KCNK3		GPRIN3		FMNL1
	EFS		TMEM89		CLEC18C		SULT1A4		RGS10
	YES1		DMXL2		SNORD31		ROM1		NFKBIE
	C12orf29		BARD1		IRAK2		SLC44A2		SH3BGR
	ESD		TNFSF4		NANS		PPARGC1B		FCHO1
	CCDC73		SNORD54		APOL3		ZNF646		PSD4
	AGRN		C20orf3		TRMT1		FGF2		LIMCH1
	SERP2		DAGLB		MYO15B		CHPF		PSTPIP1
	CABLES1		STARD3		GCA		FASLG		FAM49B
	SPIB		GUCY1B3		CMKLR1		LILRA5		BID
	FTCD		UQCRB		POLD1		ENOSF1		PLS3
	ESF1		ATP6V1C1		ZEB2		RNASE3		VASN
	SERPINI1		SCUBE1		CRHBP		LGALS3BP		TNFSF13B
	MAP1A		NAB1		SLC35C1		CDON		MAPKAPK3
	NCKAP5		MYB		ACTG1		CYP51A1		DENND1C
	LAMC1		MYO9B		C9orf3		ATF7IP2		MAF
	COX6A2		CDCA7L		CLIP3		C16orf70		FILIP1
	SYNGR2		PF4V1		WISP1		TMEM140		PTPRCAP
	LTBP3		LAMC1		SCN2B		KLF10		ST14
	FADS1		JPH1		ADAM20		RPS6KA2		REEP4
	KIF5C		BNIP3		KATNAL1		LRRC8D		CD300C
	NXN		FFAR2		NEDD4L		RAB3A		MYO7A
	CIDEC		BCL7A		SNORD35A		FGF18		PPP1R9A
	CCNG1		CAMTA1		MGEA5		MESDC1		TPM1
	KLHDC9		RORC		ATP8A1		IRF9		PLXND1
	TAGLN2		PPP1R16B		BANP		TMEM86B		KIAA1598
	DLGAP5		MSH5		RORC		ADAM22		GMFG
	SPHK1		FLJ45684		EML1		REL		LPXN
	DDX28		CNTN6		LDHB		CNTN6		MRVI1
	FAM117B		EFHB		BTBD16		KIAA1671		MFNG
	CCDC28A		LOC728723		TKTL1		APOL3		SLC36A1
	SDC3		PXMP2		TPM3		ALPL		SDSL
	NSF		KLF10		AP2S1		PPT1		TNNI2
	CALCOCO1		KLHL23		AURKA		AGTRAP		TTLL7
	TNN		TUBA4A		PIK3R2		ARHGAP15		SUSD1
	MALAT1		SLC12A6		PCGF5		MEF2C		CFL2
	CNNM4		DBC1		PRKAR2B		BTG3		RGS19
	TFPT		ATP8B1		PPP1R16B		SNORD108		MAP2
	SMOX		CEBPD		UQCRB		NPC1		SLC25A4
	KIRREL		TDP1		CIDEC		FAM181B		ARRB2
	PI4K2A		LY75		PPDPF		PLOD1		GAA
	FGF2		LGALS3BP		CBX6		ANKRD33		PTPN6
	BRI3BP		NUMBL		DMP1		ATP10A		GPX1
	PGRMC1		REL		MYBPC3		LPO		ACCN4
	CMKLR1		C5orf54		TMEM86B		RNPEP		SCHIP1
	TPM4		ARHGAP5		PUS1		FXYD2		SEL1L3
	GALNT2		ANKRD6		SEMA4C		KIAA0922		C7orf41
	VEPH1		NAT1		EPHB6		LONRF1		SMAD9
	GATA6		ZNF267		PDK1		GNG7		CIITA
	SERF2		RAB3IP		STAT4		DAPK3		CACNA2D4
	LRRN1		MTHFD1L		CXADR		WBSCR27		P2RX4
	CDC37L1		HIPK2		DCHS1		TDP1		ADCY7
	FNBP1L		STARD4		SLC24A4		TMEM178		SLC25A19
	KCNA3		EPB41L5		MBNL1		TCEAL3		NOD2
	ZNF395		AKNA		CA9		UPF2		NFIA
	PKNOX2		PI3		NIPSNAP3B		MTHFD1L		ALDH1B1
	STARD5		GPATCH4		KIRREL		MRGPRF		CCR2
	SAP30		PFKP		CDCA7		BCOR		PGD
	CHN1		TUBB6		CNPY3		KIAA0664		LOC401093
	LGI1		SPAG5		PTK2		RPS6KA5		DEF6
	NIPSNAP3B		DBI		SH3BP5L		SAP30		RASSF2
	DNER		SLC4A11		NR1D2		LTC4S		MSRB3
	TUSC1		RAB32		FNBP1L		FLJ43663		PVRIG
	FOXN3		LASP1		STK32C		SLC41A1		GNAZ
	ANK2		KLHL17		ALDH3B1		PLEKHH2		CSDC2
	TMEM140		PLP2		CCDC136		C5orf62		BIN2
	TPX2		CNNM4		DLGAP5		MID1IP1		FBXO41
	ATP13A1		TPTE		IFI16		DDR2		LILRA3
	SPC25		ZNF483		ARHGAP15		TPPP		FCGRT
	HOXC12		PDLIM5		ETV5		HOXC12		ASGR1
	HIST1H4I		FAM124B		ANTXR2		KIAA1324L		ATP6V0D2
	PTPRK		PPM1J		PLEKHM1		DSE		GLA
	C2CD2		LOXL1		F8A1		METTL7B		MAN2B1
	HES1		ANK1		ORM1		ESD		CEBPE
	LARP1B		CTF1		SNORA10		SEMA4A		PTPRJ
	FARP1		DNAJA1		ANKRD36		ZMYND11		PPAPDC1A
	PMFBP1		SERF1B		CPEB1		RGS6		OAS1
	PAFAH1B3		PHF17		HIST1H4F		C14orf180		ABCC5
	XRRA1		HOXA11		FIGN		CTDSPL		NRIP3
	CAMTA1		DUSP19		CSRNP3		EDIL3		SELPLG
	NSA2		PNLIPRP3		PRG3		STON1		MFSD1
	KCND2		AEBP2		JAK2		BRI3		MAPK13
	GAPT		SERF1A		ZNF185		TTLL9		IL2RB
	AHR		F7		FAIM3		PGRMC1		CORO7
	C2orf18		SLC9A3R1		LOC388242		EHD1		KCNIP3
	ALDH3B1		SNTG2		N4BP2L1		GGTLC1		PTGS1
	GPR172A		LFNG		ARRDC4		BMP2K		FAM59A
	PGM2L1		RPS6KA2		PPFIBP1		DAG1		KCNQ1
	RNASE3		ATP13A1		ANKRD13D		CSRNP3		ABCC3
	UCN		DPP6		MAFK		ZNF323		LHFPL2
	MEOX1		SNORD22		PAQR4		DYNC1I1		TTYH3
	LIF		C4orf32		MRFAP1		CMKLR1		C3orf70
	ZNF483		AP2S1		C11orf41		FLRT2		ASCL2
	PLEKHN1		SLC2A4RG		PI4K2A		FGFBP2		TMEM180
	LONRF1		WWP2		SUB1		C6orf62		MYOCD
	BCL7A		TMC4		CCR10		BVES		PTPRC
	TJP2		AGPAT2		TINAGL1		MME		STK10
	DNAJC18		KIAA0922		FOXO3		ZFP57		ATG16L2
	AEBP2		EFTUD2		CCDC107		PRDM16		SIRPA
	SNN		FGFR1		RAI14		CASP4		NLRP12
	NPAS2		ANK2		ARMCX1		ATP6V0B		VAV3
	CD9		XBP1		ADCY6		EHD3		PSAP
	ATG7		BANP		SMARCA1		PDK1		C1orf162
	TCP1		HIST1H4J		LDHAL6A		KIRREL		PLEK2
	C3orf32		EI24		HIPK2		EGFR		MATK
	PPA1		CAT		TREML1		FAM150A		CKMT2
	BLM		TMEM200B		AATK		TCF7		RPS6KA1
	MLLT4		MED18		TMEM89		NAT1		HN1
	PDGFC		B3GNT8		ARRDC2		CYFIP2		YAP1
	OAT		ZNF711		MSH5		IL10RB		C5orf20
	ADAM23		MKLN1		PXMP2		LRIG1		CORO1A
	SYDE2		HIST1H4A		B4GALT5		DIP2C		FTL
	H1FX		PROS1		RAP2B		PTPRK		NCF4
	LTK		SLC12A8		COPE		SNORD54		MEI1
	PAQR4		RAC3		CNBP		NUMBL		BTK
	RAP1A		SCAMP2		FCRLA		RNF44		FOXC1
	GINS3		SNORD109B		TAF9B		CRHBP		FERMT2
	ADCY9		TAF9B		NAT1		POU4F1		PALLD
	ZBTB3		CHST3		RRS1		PKM2		AOAH
	HIST1H4J		IRS1		SYT8		RASSF7		TMOD1
	LDHB		CEACAM19		UTS2R		CLTB		LPP
	NFIC		MYOZ3		THEG		GJC1		PRUNE2
	FOXM1		STK32A		SPRY4		UACA		CD3D
	JPH1		CD79A		MED18		PYGL		VGLL3
	GNGT2		C1orf31		KLF12		RRAS		AIF1
	KLF12		TOX		PAFAH1B3		EMD		COTL1
	RPGRIP1		MYO1B		KLF5		MCM5		TMC6
	CDC73		PIR		KRTAP21-1		PCDH11Y		FCGR2C
	SERF1B		CCNB1		TIAM2		NETO2		INPP5D
	DYNC1I1		LTBP1		MND1		FOXO1		MIAT
	NT5E		PELI2		TTLL9		CENPV		FAM71E1
	ENTPD3		FZD7		TEX12		PLCD1		NCKAP1L
	TNFRSF8		GRIA1		LY75		FLJ45684		TPP1
	FAM169A		SLC9A7		SH2B2		TEAD2		JPH2
	SULT1A2		DDX28		SERP2		NFE2L3		LYN
	HIST1H2AI		RRP15		EMP3		ACAT1		NET1
	STARD3		TRAM2		FAM155A		AR		AKAP12
	C6orf62		LILRA5		KLF10		PRKX		GM2A
	EPB41L5		ERO1L		KCNT2		IL11RA		TPM2
	ARHGEF19		SIPA1L2		ZBTB3		CLEC18C		TRPM2
	PPP1R16B		DYNC1I1		EHD2		DUSP10		SLMAP
	LRCH4		HMGB2		B4GALNT1		NR4A1		TLR1
	FAM87B		FAM117B		SLAMF9		NR1D2		MPP1
	MESDC1		GUCY1A2		RNPC3		RBM3		HCLS1
	NTN4		PDE7B		EFTUD2		KAZALD1		TMEM35
	PHOSPHO2		NXN		ARHGAP5		PBX1		IL18
	FLJ45684		CIB2		SPATA20		SLC22A17		HLA-DPB2
	EEF1E1		TCP1		CXCL11		CBX7		CD6
	FBXL7		EMR3		CDC37L1		AGRP		BATF
	PSIP1		BHMT2		ENO2		FGF13		ASPHD1
	PRR5		INPP4B		GLIPR1		PAIP1		LOC283174
	DOCK10		LRFN4		TMEM54		TAGLN2		LONRF2
	KIAA0922		TROAP		SLC11A2		SERP2		BTC
	POLD1		TAF13		RGS6		SPIB		CMTM7
	SPATA18		IVNS1ABP		LOC399900		FAM184A		CYBB
	VPS13A		LARP1B		C1orf198		CORO2A		TMEM51
	MPRIP		BEST1		NXT1		GNGT2		GMIP
	HMGB2		GFPT1		CAMTA1		IRF2BP2		NLRC4
	NEDD4L		CTTN		CEACAM19		CHST6		CCDC88B
	FOXC2		C2orf18		SLC35F2		ASTN2		RHBDF2
	CNKSR3		CPEB1		SLC10A4		DENND2A		ARHGAP25
	TMEM8B		GCA		PDIA4		CEBPD		TMC8
	KIAA0748		ENO2		TMEM22		BOP1		MS4A6A
	SLAMF9		SEMA5A		ANP32E		TNNT1		HCK
	TMCC2		DPY19L2		SLC29A1		PAQR6		TIFAB
	ANXA2		TMEM8B		EIF4B		PRELP		GPR65
	GBA		DSEL		ARAP2		TUFT1		LST1
	TENC1		NPY5R		CCNL1		MAPK8IP1		ARHGAP27
	ANTXR2		SMAD3		PAQR6		SH3BP1		VNN1
	B3GALNT2		SEMA4D		DDR2		CASKIN2		LCP2
	GCH1		RANBP2		PRKD1		AGPAT2		MS4A14
	NLN		FAM117A		DDX28		EPHX1		GPR137B
	DOPEY2		CYB561		TNFRSF10D		HABP4		STAC3
	CTPS		DOPEY2		SDF2L1		TMTC1		CXCR3
	UQCRB		ABHD12		MYOZ3		DOK5		CD300A
	MYO9B		KLHL21		SLC27A1		SLC10A4		IL17B
	PRKAR2B		ZFAND1		LOC441179		KIAA0748		CTSH
	SNORD54		TWF2		TRAM2		TPM4		GBP5
	PC		GHR		BRMS1L		PM20D2		SCARB1
	TMEM163		KLHDC9		PADI2		VCL		FAM78A
	RANBP2		CLEC3A		IFNGR1		TTLL11		ARL4C
	MAP7D3		PRKCD		PPA1		CSPG4		LILRB2
	ZNF267		TMCC2		RANGAP1		COX6A2		PLD3
	DENND2A		ALDH3B1		PEG3		FUT4		PTPLA
	PRTFDC1		FEZ1		HOXA11		MID1		PPP2R2B
	EMP3		SLC38A5		ESM1		EPAS1		PYCARD
	PLAG1		ANKRD46		WARS		EPHB6		TMEM176A
	SLC6A10P		ZBTB3		ARHGAP29		TSPYL2		CD300LF
	CAMK1G		GNPNAT1		TMEM163		PHF13		KCNN4
	DTL		SDF2L1		KDELR3		CDCA8		DPP4
	BLOC1S2		DAPK3		LMTK3		JPH4		RYR2
	ENDOD1		FGF9		ALPK3		PPP1R16B		TNF
	MRPL20		ARAP2		FGF2		LOC440132		SLC29A3
	CPNE4		TRIM22		GATM		SH3RF1		LILRA4
	RBM3		NLN		KIFC2		TEX12		CARD9
	EIF5A2		BBC3		TUFT1		PMEPA1		HK3
	H2AFJ		GPAM		IGF1R		LY6E		PHGDH
	TCF23		SLC9A9		BGN		NEFH		PLA2G15
	LAP3		ST3GAL5		SCAMP2		LRRC4C		CSRP2
	ROGDI		DOK6		ST6GALNAC2		ASPA		MNDA
	GNPNAT1		LOC441179		PKM2		WASL		HLA-DQB2
	CRY1		MRPL33		PNMA5		YAF2		RNASE6
	BARD1		CEP70		RAP1A		ST3GAL5		NCF1
	MAPK10		EPN2		NLN		HLA-DOB		NEXN
	LY6G5C		FAM89A		TRPV1		CDCA7		HMHA1
	SH2B2		IFITM3		EPHA4		SH3BP5L		C6orf192
	MKL2		PRTFDC1		ZNF711		PCMTD2		MREG
	ARAP2		PHOSPHO2		DKK1		SCAMP2		SIGLEC1
	TMEM22		BLK		WDR43		OPTN		LGALS9C
	RASGRP4		SNN		AEBP2		PTPN18		TNFAIP8L2
	DOCK4		CCR10		CTPS		GSTM1		ANKRD58
	YAF2		FAM169A		ZFP36L2		IFI16		LDOC1
	SNRPN		NAGA		PDGFRA		RRAGD		GALNT6
	HIST1H3H		YPEL3		ZBTB47		TBX3		CTSS
	PHF17		NR1D2		MAP7D3		CEP70		FCGR2A
	ARRDC4		CACNB1		KBTBD12		PCYOX1L		ITGAL
	SH3BGRL		EIF4EBP1		CXCL5		LMO7		RASSF4
	LILRA5		RANGAP1		MLLT4		PIK3R3		ARHGAP4
	NKD1		HES1		DGKQ		DPY19L2		SASH3
	SDF2L1		GALNT2		PDGFA		BFSP1		ANPEP
	LRRC8A		ATG7		C12orf29		PDE3A		FERMT3
	LOC283788		C14orf180		PPP1R3B		BCL11A		S1PR3
	TUBB		GJC2		MYH3		FBXL16		DOK3
	NMUR1		TCF23		SLC6A10P		WWP2		PLTP
	TFPI		KCNK13		GYG1		PNO1		DHRS9
	PCDH11Y		MED19		BARD1		FAM153B		MAFB
	PXMP2		PHF8		MALAT1		TENC1		FGD3
	MLPH		CIT		RNF13		SLFN13		PGM5
	ASAP3		LANCL1		PHOSPHO2		AMPD1		CYBA
	POMC		PLCXD1		LRRN1		TUBA8		ACADL
	SLC25A27		MAST4		KAZALD1		ZNF185		STAB1
	SLC9A3R1		RHOD		SMAD3		LOC283788		PAQR5
	ENO3		CDC73		SPHAR		RNASE7		C16orf54
	SETDB2		PEG3		ARHGEF19		PDE5A		STRA6
	ST3GAL5		TRIM29		AVEN		SOX5		HCST
	GMDS		ITPR1		SNCAIP		MYCT1		KCNJ5
	IGF1R		TPCN1		BCOR		SLC4A11		PLN
	ARVCF		TUFT1		AHSA2		EIF5		MYL9
	GPR135		UCN		PHF17		IL1RL1		EVI2B
	C5orf54		TMEM163		GSG1L		PHOSPHO2		REEP1
	LOXL1		SH2B2		LEPREL1		NUP62		OSCAR
	AMDHD1		FGF2		AMFR		IL7		TLR7
	RASSF7		FAM195A		NUP62		PCDHB9		CRYAB
	ATP8B4		PLEKHM1		CASKIN2		KCNT2		LGMN
	BHMT2		SERPINB1		METTL1		XG		SORBS1
	TBX3		DBN1		GAS5		KLHDC7B		ARHGAP9
	ABHD6		ATF7IP2		UCHL1		TPST1		TMEM47
	MICAL3		EAF2		FLJ45684		PEG10		PARVG
	HDGFRP3		ESF1		FES		TUSC3		EMILIN2
	TMEM106C		FOXO3		PRKCDBP		VAC14		KLHL6
	SLC12A6		TMEM54		TENC1		TSPAN9		TBC1D2
	ALDH2		SPOPL		GABRB1		STARD4		LAT2
	TNFAIP8L3		TREML1		LY9		SLC25A27		ARHGAP30
	PKM2		PDS5B		STARD4		SLC9A3R2		SLC31A2
	LOC389033		PLCD1		YPEL3		C9orf3		SLC7A7
	TST		YAF2		CHST3		AP1S2		TNFRSF21
	TRPV4		FCRLA		GATA6		SLC35B1		CCR5
	HES2		SMARCA1		INSR		HDAC5		CD74
	CDCA7		EPAS1		PLEKHB2		PRKAA2		VAV1
	TUBB6		RASSF7		RANBP2		SORT1		RASAL3
	CSRNP3		C16orf70		CNTN6		ZBTB47		RASL10A
	SPAG4		PTGDS		C3orf32		ZDHHC14		LILRB1
	NDRG1		MESDC1		IGSF9		HEXIM2		MYO1G
	DLX1		FKBP1A		SNTG2		GBP1		GZMA
	SNORA10		S100A3		GPRIN3		WISP1		CSTB
	PBXIP1		ATP10A		LOC440132		ENDOD1		TRAF3IP3
	COL6A2		ARHGAP24		SCARF2		RAB3IL1		CPVL
	TDP1		EPHA4		LARP1B		DUSP18		FYB
	NR3C2		GATM		CDCA7L		B2M		PARM1
	CACNB1		APLNR		LTC4S		CKLF		MPEG1
	NPM3		C1orf226		FKBP1A		FMO4		LSP1
	STK32A		CRHBP		MCM5		KCNK3		MYOM1
	ZMIZ1		BCL9		LAPTM4B		ACP2		PTCRA
	CTSF		ECE1		CEBPD		DNAJC18		PDE6G
	CCND2		MOCS3		CIB2		ROCK1		EMR2
	EPAS1		ARRDC4		PTPRK		SATB1		RNASET2
	EFTUD2		GGA2		MID1		IGF2BP3		MS4A7
	TROAP		ABHD3		CLK1		PLB1		ADAMTS1
	CBFA2T3		RECQL4		NRP1		UCHL1		FCGR1B
	TUFT1		SPATA13		ATP6V1F		MMP16		HLA-DPA1
	CNTN6		EIF5A2		CDH23		TRPC4		FCGR3A
	RBM43		MAPK10		GBA		HCFC1R1		CD37
	SLC39A7		ABHD6		HOMER3		GSG1L		TMEM176B
	TRIM29		PMFBP1		TWF2		HEXA		TM4SF19
	B3GNT8		SLC4A4		ENTPD3		HADH		HLA-DMA
	CLK1		TTR		KCND2		ZNRF3		IGSF6
	KLF10		MRGPRF		GLT1D1		CAND2		CD14
	C6orf26		TBC1D14		PKNOX2		PTGER1		PTAFR
	WBSCR27		IGF2R		RNPEP		TWF2		SMTN
	KCTD2		PTPN18		TPX2		DIRC2		RAC2
	DPY19L2		PPP1CA		GPC1		NMUR1		NFAM1
	CEACAM19		SYT17		TTYH1		SNX8		CA2
	CLTB		ENTPD3		PDE1A		TMEM108		HAVCR2
	GCOM1		C14orf159		HSPBAP1		AKAP2		C1QC
	LY75		C12orf49		NXN		KLF5		LILRB3
	PLCXD1		MOAP1		CIDEB		SLC9A9		SPARCL1
	SMARCA1		CPT1B		REL		KLHDC9		VAMP8
	DUSP18		TSPAN13		ESF1		TDRD10		MCAM
	AKAP2		ANKMY1		OLFML2B		TRERF1		ALOX5
	APH1B		NUP62		HCFC1R1		EFTUD2		DPEP2
	HIST1H4C		PLSCR1		KIAA0748		CA4		IL10RA
	TBC1D14		ANP32E		DNAJC18		SLC2A9		CD84
	PRICKLE2		GPR135		PPP1R14C		ZWINT		IRF8
	STX1A		FAM87B		STK32A		KBTBD12		APBB1IP
	PPP1R3B		HIST1H4I		ANKRD9		ZEB2		NCF2
	PCNP		SPHAR		EPS8		PROS1		TBC1D10C
	BRMS1L		BLVRB		STX11		PHF8		HLA-DRA
	UPK3A		CTDSPL		CALM1		PPP1CA		RASL12
	COMMD9		SETDB2		ABCC9		HIC1		SYK
	IFI16		CCNO		TPST1		LOC606724		FLNC
	HIC1		A4GALT		GSTM1		AKR1A1		CD53
	NT5C3L		ADAMTSL2		KLHL23		ARRDC2		MS4A4A
	C14orf180		KIF5C		C14orf159		LAMC1		DENND2D
	SPTBN5		GALM		SLC46A1		DNAJA1		SPI1
	TP53BP2		CLCN7		EFNB1		MAP9		ITGAM
	MAP3K14		LY6G5C		NDN		TBXAS1		SLC15A3
	CTF1		LRRN1		NUMBL		EIF4EBP1		CSF1R
	ERBB2		PKNOX2		KIAA0247		GLT1D1		ADAP2
	NR4A1		ADCY9		KLHL21		VLDLR		DACT3
	GRINA		PRICKLE2		EPOR		SLC26A4		CSF3R
	STAG3		STARD8		MOAP1		PTGR2		LY86
	GHR		CDCA7		TRPV4		FYCO1		LAIR1
	FYN		C17orf69		SLC12A6		SGCB		ANGPTL1
	ARHGAP29		DNER		FBXL7		RNF149		MYO1F
	SATB1		ZEB2		PTPLAD2		ITPK1		C1QA
	PRKCD		NAB2		MAP3K8		C10orf128		TM7SF4
	APOBEC3B		KLHDC8B		FAM124B		ARRDC4		ITGB7
	TTR		PTBP2		PIM3		CRY1		CCL5
	ORM1		RNASE4		COL6A2		WDR43		FCER1G
	IL17RE		C1orf54		TOX		ABCB4		FOLR2
	SLC12A8		PPP1R14C		TUBB6		C1orf198		CCR1
	GPATCH4		RAB21		AGPAT2		TFCP2L1		FABP5
	NELF		DCHS1		SLC12A8		PNPLA3		HLA-DMB
	OPTN		FBXL16		LHFPL1		C9orf30		CECR1
	TRPV1		NEDD4L		SPATA13		SLC16A7		FUCA1
	DAO		TLE1		ATF5		DNASE2		SLCO2B1
	TTLL9		UBASH3A		GPR135		FRY		FGR
	FCHO2		TRO		PPP1R2		ATF5		PLCB2
	RRAS2		NANS		SLC4A4		DPP7		LIPA
	RRP15		FCHO2		CEP70		GALNT5		CD2
	HPSE		H1FX		KRTAP4-11		TMCC2		SLAMF7
	SNX7		UPK3A		GMDS		LMTK3		VMO1
	PDLIM4		PREPL		GSTM2		RAP1A		AMICA1
	TTYH1		HIST1H4C		ASAP3		CACNB1		HLA-DRB4
	EPS8		AKAP2		AMPD1		EYA2		C2
	CLCN7		LOC285556		LOXL1		TRIM29		NPL
	DAPK3		NMUR1		MAP3K14		DPP6		CTSD
	PARVB		RRBP1		CDH1		ADAMTS18		CEBPA
	CASC2		TFPI		YES1		MAP6		CTSB
	TRPC4		PDIA4		FLJ40712		MCL1		RGS5
	TUBA4A		ACTC1		DPY19L2		COL19A1		CD68
	MAP9		PSD3		RNASE7		EML1		C1QB
	SNTG2		TRNP1		MKL2		PPAP2B		TYROBP
	TNFRSF10B		SMAD7		TNFRSF8		NBEAL1		RAB42
	CNBP		SOLH		H2AFJ		CYB561		ADRA2C
	C10orf35		BCL6		CA4		ANTXR2		CAPG
	SGSH		NUDT14		B3GALNT2		CD7		UCP2
	TAF13		LOC388242		ABTB2		PAG1		HLA-DRB1
	ARMCX1		TBX3		CMTM5		HEXB		LAPTM5
	TMEM38A		ZNF395		RRP15		IL1F10		ITGB2
	AKR1A1		FES		PLOD1		CA9		TREM2
	COL19A1		KIRREL		MICAL3		TJP1		ITGAX
	ZHX3		LAP3		SH3RF1		MLPH		SCRG1
	HTRA1		MLPH		TRIM65		PNLIPRP3		CD52
	RGL1		SPRY4		C6orf145		DDX28		CCL4
	KRTAP4-11		ZDHHC14		XRCC6BP1		SLC4A4		SLAMF8
	CIT		CD320		LAP3		SNAI3		IFI30
	ARHGAP23		MBOAT1		LRRC1		MTUS1		FBP1
	LOC441179		TRPC4		RNF149		BARD1		IL4I1
	HOXA3		COMMD9		IL17RE		NAP1L2		PLA2G7
	PRKX		NCR3		C18orf1		PCDHB4		ADAM8
	PDS5B		AKR1A1		C5orf54		PPDPF		CCL3L3
	CHSY1		DAG1		ANKRD46		TFPI		APOE
	TLE1		H2AFJ		RIN1		ATG7		CCL3
	DIP2C		CD55		IL1R1		MKL2		MYOC
	PLSCR1		IRAK3		NAGA		GNS		MMP12
	SNORD22		CA4		STON1		EHD2		MMP7
	USP31		KCTD2		ERBB2		SVIL		ACP5
	TRO		LRP1		ITK		ADRBK1		SPP1
	CDH23		ST5		LITAF		SMAD7		CCL18
	RAB3IP		ATP6V1F		PSMB9		SCARF2		MMP9
	MYCN		DAO		NT5E		DKK3
	DNAJA1		EHD3		BYSL		TMEM38A
	NANS		SLC46A1		EPAS1		CDCP1
	CABP1		GALNT14		RPS6KA2		LASP1
	NCALD		P4HA1		TRAK2		LOC374443
	CD55		LTK		KIF1C		PDLIM7
	RAC3		AVEN		QPCT		GLIS1
	CTSL2		CYP11B1		DHRS3		MANBA
	MIPOL1		LAPTM4B		LOC388588		DMXL2
	SYT17		TRAK2		GDF1		TOX
	ANKRD35		SULT1A2		PRELP		TCF15
	CNPY3		LY6E		ZMIZ1		NXT1
	SHKBP1		LAX1		GLT25D2		RDH5
	MYO1B		SNX8		CD70		KLHL30
	RNPEP		DOCK4		MRGPRF		ODC1
	IFNGR1		PLAG1		LANCL1		ZNF786
	FAM20C		DACH1		EEF1E1		TCEAL7
	WNT10B		EML1		ATG7		DLX1
	MRPL33		PPP1R2		CCDC73		RHEBL1
	TRIM22		RASSF8		C14orf180		CD97
	YPEL3		CHGA		LHX2		HJURP
	RASSF8		FRMD6		FARP1		GLI1
	ANKRD46		KIAA1324L		DPP6		KIF1C
	STON1		PHYHD1		CDA		PELI2
	TUBA8		RBM43		BATF2		CBX2
	PHACTR1		PAFAH1B3		ATP13A1		KDELR3
	IVNS1ABP		FTCD		XG		CHCHD6
	JAK2		SGSH		S100A3		IL17RE
	BBC3		FGF18		UST		KCNB2
	KBTBD12		MAFK		CHST6		LARP6
	PDIA4		RNPEP		LGI2		PYGB
	FOXO3		KIF1C		PTGER1		PPFIA2
	TNFRSF17		FUT4		PTPN11		IRAK3
	FYCO1		ATP8B4		PM20D2		WWC1
	EPHA4		SYNPO		TAP1		PYDC1
	LRRC1		CCDC142		ESPNL		PADI2
	STARD8		COL19A1		CCNG1		IL16
	EID1		CHSY1		CRY1		SH3KBP1
	FAM89A		LRCH4		CCNB1		CABP1
	LYL1		CPNE4		PAPPA		BLNK
	PHYHD1		SLC38A2		PCDHB4		N4BP2L1
	CPEB1		INSR		KIF5C		FAM3B
	PTPN18		KIAA0748		LOC283788		BRMS1L
	HLA-DOB		CCND2		B3GNT2		STARD3
	C10orf125		IL23A		SLC41A2		SPINT1
	SPHAR		BATF2		NHS		PRICKLE2
	MRPL10		SCARF2		TGFB1I1		CD28
	DUSP10		TKTL1		SLC28A3		GPATCH4
	C12orf49		ITK		P4HA1		ELOVL7
	CA1		KCNA3		H1FX		JAK2
	KLHL21		PTK2		NR4A1		ENPP2
	DBI		CACHD1		RPL15		KCNA10
	SLC4A4		APBB2		RPGRIP1		RBMS3
	PSMB9		HDAC5		PTPRZ1		HSPB8
	PDE3A		CDH3		SPAG5		TUBB2B
	EIF5A		B3GALNT2		NMUR1		ARMC9
	GSTM1		TPM3		MIPOL1		SDF2L1
	LITAF		TRPV4		STOM		FTCD
	PLK3		NUDT8		TPTE		NPR3
	MPPED2		UCP3		ATF7IP2		CYP27B1
	ASXL3		SPRN		COX6A2		FLVCR2
	NUP62		SPOCK1		KIAA1751		WFDC3
	CALM1		EIF5		HABP4		ENO2
	SOLH		PDE3A		TUBA4A		H2AFJ
	LMO7		MELK		RDH5		SIGLECP3
	EDIL3		LOC283788		TUSC1		ICAM4
	AGPAT2		SNORA64		SIX5		PEG3
	GALM		IFI16		PC		HAS2
	KIAA1324L		HIST1H2AG		RAB3IP		RBPMS
	ATF7IP2		LYL1		TSPYL2		GNG8
	ADCY6		MALAT1		PPP1CA		MMP25
	CDA		GLT25D1		C16orf70		ATP6V1A
	STOM		OPTN		DBC1		C5orf54
	ADAMTSL2		TUSC1		CAT		HHEX
	PLEKHH3		FOLH1		FCHO2		CLCN7
	NUDT8		C6orf62		DAPK3		RENBP
	CHMP4C		PIK3R3		ZNRF3		AKNA
	CYP11B1		NECAP2		SPIB		F8A1
	GLIPR1		NHS		SULT1A2		TRIM54
	PPFIA2		JAK2		HDAC5		NINJ2
	CCNO		CHST6		INPP4B		ATP6V0D1
	PLEKHH2		BFSP1		TNFRSF10B		TCEAL6
	PKMYT1		KLF12		TST		ZHX3
	TAP1		LDHAL6A		HHEX		STAT4
	ACTC1		MORF4L2		RPL31		LPAR1
	RPS6KA2		RRAS2		CYB561		ABLIM1
	PRCP		APOC4		TFPI		PREPL
	PRKCDBP		UPP1		TNFRSF9		CSPG5
	NFATC2		SQLE		DBI		C20orf177
	SCARF2		LITAF		C4orf32		CES1
	PRKD1		TRIM45		PIR		CATSPER1
	ENPP2		LTBP3		SNHG8		CAT
	SLC38A2		GABRB1		DYSF		ARVCF
	DDR2		CD5L		RNASE4		SNN
	RANGAP1		FAM20C		FAM117B		ANO5
	ICOS		LOC653061		MELK		PRKD1
	CD44		RNF138P1		MEG3		ZNF713
	RN7SK		CASC2		POMC		SAMD11
	PELI2		TAP1		TIMELESS		JPH1
	C20orf177		COX6A2		CABLES1		RAB21
	AP1S2		ROGDI		PYGB		TNNC2
	KCNB2		ATXN3L		FAM101A		FAM107B
	IRAK2		PCGF5		DEFB124		GALNT2
	ROCK1		DUSP14		GNPNAT1		HECW2
	SNHG8		AGER		STARD3		ATP6V1B2
	F2RL2		GRINA		ZNF395		APP
	SULT1A4		CABP1		FGF9		PSMB9
	BFSP1		CCNL1		C10orf81		MYLK2
	SPAG5		PDLIM4		IL10RB		TUBB6
	TPM3		ANTXR1		CPXM2		PDS5B
	LAPTM4B		C17orf97		SLC9A9		BCAM
	CLIC2		CXCL11		YAF2		C20orf72
	SPRY4		RCAN3		CD34		CCDC8
	FAM113B		ZMIZ1		F7		FAM69B
	CRYBB1		CETP		VDR		ZNF223
	ATP10A		TIMELESS		HIP1R		SLFN11
	CCNL1		C5orf39		SCUBE1		FLJ40712
	FBXW4		GKAP1		MYO1B		CRYBB1
	ZBTB47		ABCB4		GCH1		GRK5
	DOK6		CTPS		DOPEY2		LRRN1
	MORF4L2		KCNB2		CHMP4C		SLC12A6
	PPP1R2		CD44		FAM195A		TCHH
	SLC4A11		AMDHD1		FAM117A		SDCBP
	ATP6V0D1		UTS2		CYB5R2		KRT1
	ZFAND1		APH1B		HOXC12		C6orf168
	ABCB4		STAG3		MKL1		AHR
	TJP1		RNF44		NPAS2		SLC38A5
	C16orf70		TP53BP2		GALNT2		GCH1
	ANKMY1		PIM3		CIT		CD180
	JAG1		TNFRSF9		PPFIA2		FHL1
	HOXC5		CASKIN2		WNT5A		LRIG3
	TRIM65		TST		GUCY1A2		CLEC7A
	HSPA12A		KRTAP4-11		PHYHD1		SLC27A1
	AATK		CCDC102A		HOXC5		C17orf53
	PIF1		UBE2T		CASC5		VIPR2
	KIF2C		C10orf125		CREG1		C1QTNF3
	ZNF540		ZNF540		WWC1		ADCY6
	TRIM45		CEP55		MAPK8IP1		SCG5
	BNIP3		NRP1		PLK3		FOXC2
	C10orf128		BEX1		IL1F10		SNCAIP
	TWF2		SLC6A10P		PRCP		FARP1
	SNX8		OLFML2B		SYT17		SKI
	FZD1		C1orf198		AQP1		ITPR1
	COPE		GDF1		IMMP2L		PCDH18
	GLT25D2		CABLES1		ZNF540		MGAT3
	ADI1		HSPA12A		FPR2		PTBP2
	FGF18		AP1S2		SLC9A3R1		CNKSR3
	RAB21		GINS1		ITGBL1		PTPN21
	NRP1		HDGFRP3		MANBA		TAGLN
	HEG1		ENTPD1		HIC1		PRKCDBP
	SERPINB1		TOB2		RRAS2		UBE2T
	TIAM2		KDELR3		BPI		GLB1
	EPHB6		EID1		ABHD6		PURG
	GJB2		C20orf177		TMEM38A		C19orf44
	NCR3		MIPOL1		LRP1		SSBP2
	HHEX		C19orf44		RNF138P1		ZNF831
	BMP2K		VIPR1		AKAP2		PAPPA
	C19orf44		S100A16		CCDC109B		RINL
	PLEKHB2		ASAP3		CCDC142		EGFLAM
	MOAP1		PODNL1		ZFPM2		EPS8
	TAF9B		PTPRK		ATP9A		PAFAH1B3
	MYLK2		IFNGR1		SULT1A4		FAM89A
	ZNF532		UACA		AP1S2		FZD7
	MAPK8IP1		PCDH11Y		NCR3		ASAH1
	C10orf81		GLI3		STBD1		LPAR5
	C4orf32		TRIM65		RPLP0		GLT25D1
	PREPL		GPC6		LOC374443		TP53I3
	IL7		DEFA4		TRO		KCNH2
	MICALCL		HIST1H2BD		KLHDC9		MAGI2
	PCDH17		RAD51		ARHGAP23		GSC
	HCFC1R1		HCFC1R1		DNER		SERPINB1
	HADH		PURG		UBASH3A		STBD1
	TSPAN13		FTH1		PELI2		PHYHD1
	DYNLT3		VOPP1		BLOC1S2		CTPS
	DEFB128		OLFM4		PNLIPRP3		TCEAL5
	LANCL1		DIP2C		HIST1H4J		LOC389634
	UTS2		DCUN1D4		KCNB2		GBP6
	CHST11		SORT1		CLIC6		LAMB3
	MTUS1		SPAG4		GNGT2		CR1
	RNF44		BDH1		APBB2		CALM1
	KAZALD1		STOM		LRRC8A		CLEC3A
	SERPING1		PDE1A		MAP9		PLA2G5
	LDHAL6A		LOC399900		GPD1		GPC6
	C5orf39		P2RY1		PRICKLE2		UNC93B1
	HIST1H4B		IL17RE		GRB2		CLK1
	B3GALTL		RASGRP4		KIAA1530		PPFIBP2
	CCDC142		C2CD2		TLE1		HMMR
	ENTPD1		RPGRIP1		PMFBP1		FBXW4
	CACHD1		OR52I2		ZFP42		HSPB1
	UACA		C18orf1		DCUN1D4		RRP15
	CHST1		PPAP2B		YPEL4		RNF112
	RNASE4		DDIT3		KIF2C		PDGFRA
	OLFML2B		TMEM106C		TRIM22		TNFSF13
	SCN3B		RIN1		CD19		KCNAB2
	CD70		NFE2L3		ARMC9		GCNT1
	PCDHB4		ROCK1		CBFA2T3		GPR160
	ADCYAP1		SLFN11		FAM169A		CPT1B
	CCDC109B		RGL1		PDE3A		MTMR14
	SLFN11		CD151		C20orf177		ACBD7
	CUL4B		MGAT1		PKMYT1		NAPSA
	SQLE		ARHGAP23		ZHX3		ZNF395
	MYO1D		GPC1		C10orf128		NUP210
	CLIP3		SLC39A11		SNN		MYBPC3
	PTPN11		PM20D2		KCNT1		FKBP1A
	ZDHHC14		TANC1		GPAM		STARD8
	MAT1A		PRCP		SLC26A4		GKAP1
	PCGF5		CDA		IRAK3		CMIP
	ZFPM2		CUL4B		DOK6		FAM113B
	CBLN3		IMMP2L		PSMB10		ESM1
	AP1G2		CHMP4C		C5orf39		ACTN4
	GGA2		ENDOD1		SAA2		GPD1
	LRFN4		AP1G2		LMO7		PRTFDC1
	STAT2		DYNLT3		C6orf26		HOXD3
	SLC46A1		C20orf72		LRRC4C		KCNJ12
	TPCN1		IGF1R		GPC6		CLIC2
	ZNRF3		ZFPM2		FAM20C		EFHA2
	TOB2		LOC440132		ST6GALNAC5		AASS
	BGN		YIPF3		ZDHHC14		KCNB1
	EHD2		ENC1		DCUN1D3		PTPRG
	MYCT1		LRRC1		CD55		ITGB1
	SPIN4		CLIC2		ARG1		FCRLB
	MAP3K6		PLK3		ROGDI		TOR2A
	CA4		ZNRF3		ATP10A		CLIC6
	PURG		USP31		ICOS		DNER
	SH2D3A		CLTB		SPAG4		OSTF1
	TP53I11		MAP9		GINS1		CRTAM
	PROM1		SOCS1		ENTPD1		UTS2R
	CHKA		SRF		KDM6B		TNS3
	SNORD108		MCL1		C2CD2		RGL1
	UST		PPT1		RAD51		SHKBP1
	DCUN1D4		SULT1A4		GLB1L		FAM169A
	CASC5		HSPB1		RAVER2		VDR
	SGMS2		C11orf41		HIST1H2AI		RAB20
	FBXL16		RPH3AL		UPP1		BLVRB
	NUP210		TUBA1A		FOLH1		NECAP2
	CNDP2		NPAS2		LASP1		GRINA
	INSR		HLA-DOB		ADCY3		RAB37
	CYBASC3		TP53I11		PREPL		C10orf35
	VIPR1		CBLN3		LOC728715		C1orf85
	KLHDC8B		PCK2		C19orf44		GFRA1
	P2RY2		MLF1IP		MORF4L2		SALL2
	C1orf198		PDGFA		HES2		S100A10
	PYGL		GPR125		KIAA1324L		FBXL2
	NAPSA		DEFB128		ART4		C9orf150
	TPD52L1		GOLGA7B		HIST1H4I		C6orf105
	ITK		TRIM54		EMILIN1		CYP11B1
	CD34		KCNH2		TP53BP2		NCALD
	RAVER2		CCBP2		FOXC2		GGA2
	GALNT14		FYCO1		STAT6		HEG1
	MRGPRF		CALM1		JPH1		CD70
	PTPRG		HOMER3		TMEM106C		RNF152
	LRP1		TBC1D3G		FAM87B		ASS1
	RPH3AL		FBXW4		PLAG1		NPAS2
	DMXL2		MAP3K14		BBC3		COL24A1
	DHRS3		PLEKHB2		CAPN5		HES1
	VIPR2		SH2D3A		RASGRP4		COPE
	ACTN1		FAM101A		ATP8B4		CHMP4C
	ASS1		ALPK3		MRPS6		TSPAN12
	SPACA1		MAPK8IP1		FYN		CCDC109B
	CMTM2		KBTBD12		ACTN4		EREG
	C10orf11		ARHGAP15		ITPR1		PLCB4
	CXCL11		HRASLS		HOXD3		USP31
	CLIC6		WASL		MAP6		ADH4
	APBB2		PRKCDBP		MOCS3		ARHGAP10
	IL10RB		TCF7L1		SPRY2		ACSL1
	NHS		TAC1		F2RL2		ZFP36L2
	FAM124B		CYB5R4		SNX8		MGAT1
	GINS1		MAP3K8		PDS5B		CCDC107
	CCNB1		RRP12		MAGED4B		TRAF3IP2
	SMAD7		TOR2A		HES1		CNTFR
	CAPN5		FDXR		RGL1		SPTBN1
	PHF8		C20orf26		PAM		FDXR
	AP2S1		SIGLEC12		RRP12		MPPED2
	M6PR		TECPR1		CD151		ARHGEF4
	RRP12		HOXD3		TTR		CHST3
	KCNJ12		PCDHB4		CAMK1G		B3GNT5
	WDR43		NCK2		MRPL10		SESTD1
	C20orf26		LRRC4C		PDLIM4		PAPSS2
	ENHO		E2F7		SNORD54		GHR
	TEX12		ARHGAP10		RGN		IMMP2L
	QPRT		C6orf168		MED19		MRPS6
	FUT4		ZBTB47		ZFAND1		NDC80
	FAM155A		GSTM2		MYO9B		FRMD4B
	FHL2		KRT8		MMP25		GRB2
	DBN1		ODC1		OXCT1		RPH3AL
	GRB2		PIF1		GLT25D1		LOC653061
	BATF2		CANX		RNF44		OPLAH
	IGF2R		HEG1		FAM129A		GRB10
	MMP28		PSMB9		PRKCD		RPL24
	PPP1CA		MRPS6		DLG3		PTTG1
	LOC284757		ZCCHC13		PCDH11Y		AMOT
	GAB3		GNS		NUP210		ICOS
	GSTM3		PCDHB11		TMEM25		FOXO3
	TCEAL7		MPPED2		SLC9A3R2		RBM43
	RNF138P1		MAT1A		NELF		KMO
	DPRX		ALDH6A1		PCDHB9		TUSC1
	THSD7A		CD70		APH1B		MAGED4B
	STK17B		PRKX		DAO		ST6GALNAC5
	MBOAT1		MAT2A		EPHX1		MPDZ
	PTGER1		PTPN11		SOD3		DGKZ
	RRBP1		SLC7A1		PLSCR1		ADORA2B
	TOR2A		MAP2K3		DENND2A		IGSF9B
	MME		TMEM38A		AGRP		ITGBL1
	PTGER2		ADI1		FGF18		ACTN1
	HOXA2		PHACTR1		PLA2G5		DBC1
	HDAC5		RPL31		SLFN11		MICALCL
	PAM		MLKL		HOXA2		TAC1
	TRAF3IP2		EIF1AX		FAM89A		GABRB1
	PLB1		STBD1		MLPH		UST
	ROM1		EMILIN1		C10orf35		PLK2
	HRASLS		HOXA2		M6PR		MRPL33
	KLHL23		ABTB2		FBXL16		P4HA1
	VDR		UST		FTCD		TRIM22
	SNORA64		TRAF3IP2		CACNB1		PTPN11
	DIRC2		GRB10		PRTFDC1		TFEC
	PPA2		ATP6V0A1		ADI1		STEAP3
	LOC653061		CYBASC3		ROCK2		ROR2
	ST6GALNAC5		TNFAIP8L3		SETBP1		FBLIM1
	ALB		OR2C1		PHF8		HOXA2
	GJC1		LGALS3		PROM1		ATXN3L
	NECAP2		LOC643623		CLIC2		ACSL5
	RUNX1T1		MRTO4		FAM184A		ALK
	CSPG5		SPSB4		TOB2		PLAG1
	WWC1		CAMK1G		GGA1		RAB9B
	SKI		WNT10B		CLTB		PIK3AP1
	PTRF		TPD52L1		C10orf125		IL10
	TGFB1I1		ERF		TCEAL7		UBA2
	HOMER3		KRT23		HECW2		C6orf145
	OR2C1		ATP6V0D1		MPRIP		IQGAP3
	MLKL		GRB2		IGF2R		FOXD1
	EPDR1		PPRC1		NGRN		P2RY2
	INPP4B		ASS1		CDC73		RUNX2
	LTC4S		KCNJ12		C12orf49		SCN3A
	CCDC107		PTPLAD2		VIPR1		KIAA1751
	BCL6		PLEKHH2		MYLK2		SIX1
	NCK2		LOC374443		CABP1		PRCP
	HABP4		MPRIP		KLHL30		DCUN1D4
	LRRC8D		PPFIA2		FTH1		BCL6
	C20orf72		AVPI1		PPT1		HOMER3
	KCNH2		TTYH1		AP1G2		LPHN2
	CREG1		CDCA8		MAPK10		TTR
	MLF1IP		NDN		LRFN4		CD55
	SIDT1		ZNF185		PCK2		GPER
	HIP1R		CHST11		SH2D3A		SLC2A4
	SDCBP		OXCT1		EIF4EBP1		TNNC1
	SNCAIP		CLIP3		HEG1		ALDH6A1
	SOAT1		SNORD108		GAL3ST4		FLJ44124
	ZBP1		S100A4		BLVRB		PVRL4
	PDE1A		DUSP5P		LYL1		CDA
	DACH1		UBA2		TRPC4		RNF130
	MELK		C6orf26		FAM113B		GPC1
	LRRC4C		PLEKHB1		BCL6		S100Z
	NES		TNFRSF10D		GGA2		GSTM3
	MRPS6		MRO		RBM43		JAG1
	PPP1R14C		ERBB2		OSTF1		LOC285141
	DLG3		WNT2B		ARHGAP10		VSTM1
	PIR		KLHL30		SPIN4		SYPL2
	NEK6		PRKD1		ANKMY1		FRMD6
	FKBP11		ALB		ZNF532		C11orf75
	LOC374443		MAGED4B		CHST11		RNASE4
	ERF		GABARAPL1		RNF130		KLHL21
	MAP3K1		CLIC6		STEAP2		PCK2
	RCAN3		ABCC9		LY6E		AP1G2
	PLEKHB1		FTHL17		GYPB		CABLES1
	TCEAL5		DHX58		CHST1		CAPN5
	AFAP1L2		ST6GALNAC5		SERPINB1		CLECL1
	ITGB1		LGI2		TCF7		FYN
	KIAA0408		PAIP1		TMEM71		ZBP1
	FBXL2		HOXA3		PPM1K		STEAP2
	KCNT1		CCDC71		LRRC32		DAAM2
	LRRFIP1		FEM1A		S100A16		CSDA
	GRK5		CHST1		C1QTNF5		PDCD1
	CCDC8		GAS6		ZFP57		PDLIM4
	GPC1		SNORD21		NES		GPRC5B
	MAP6		GSTM1		PRKX		OR52I2
	FRMD6		CBX7		RAB21		EFNA1
	TCEAL6		SERP2		LGALS3		DOK1
	CPT1B		DYSF		ACTN1		BOC
	PTBP2		CIDEA		CCNO		CLU
	AGRP		RNF149		TPD52L1		CYBASC3
	ESM1		SCN2B		LOXL4		SIX5
	ACSL5		HOXC5		NECAP2		SUSD3
	CPXM2		BATF3		DNASE2		CREG1
	PMEPA1		PROM1		CYP11B1		HRASLS
	PTPLAD2		CD200		EIF1AX		CMTM2
	EXT1		CHKA		GNAS		TLR5
	PPT1		MRC2		SERTAD1		SIGLEC15
	C4orf49		MANBA		KCTD2		PAM
	EIF4EBP1		RNF130		UPK3A		CYP2S1
	LGALS3		SGMS2		ENPP4		CHGA
	FAM195A		RRAS		SLC25A27		GABARAPL1
	SLC7A1		GSTM4		COMMD9		LRRC8A
	HAS2		RALA		MYLIP		S100A4
	SUSD3		PYGL		CEP55		MEIS2
	STBD1		GLT25D2		AP1B1		NALCN
	PSMB10		ARL4D		C20orf46		NT5C3L
	SLC9A9		ACSL5		SPOPL		KIAA0125
	COL8A2		MICAL3		HLA-DOB		OTOS
	IRAK3		CAPN5		TCF23		TPM3
	FDXR		PPP1R13L		RASSF8		SRF
	RBMS3		SPACA1		NDRG1		ZNF540
	PIM3		ACAP1		SOCS1		WNT2B
	AGAP3		MAP3K6		GSTT2		DAO
	MRTO4		MBOAT7		LOX		PRKCZ
	CYB561		WDR43		PTPN18		CHST1
	SLIT2		SKI		CLEC3A		C6orf174
	AQP1		RAP2B		SMAD7		BYSL
	GCNT1		PDCD1		DFNA5		PROM1
	FLJ44124		NFATC2		DOCK2		LOC440104
	GPRIN3		SIPA1		SLC7A1		EXT1
	SNORD21		AHSP		NTN4		MXI1
	LOC388242		GMDS		PLK2		SQLE
	RAB20		AMOT		SLC38A5		TNFRSF8
	PSD3		NUP210		ADAMTSL2		PPAP2A
	ERO1L		GPRIN3		MICALCL		GLIPR1
	BCL2L11		EHD2		UACA		TTC32
	SRF		VIPR2		CCDC8		CD200
	DPYSL3		TJP2		BATF3		C11orf35
	MYBPH		S100A10		HSPA12A		BEX1
	ATP8B2		LRRC8A		TMEM108		CKS2
	ARHGAP10		EOMES		CTSL2		TP53BP2
	GLT25D1		C12orf5		CCDC71		LYL1
	TNFRSF9		SLC16A7		GPR125		PLSCR1
	KLF6		C9orf3		RPS26		SASH1
	CCDC71		DIRC2		CYBASC3		CLIP3
	YIPF3		SNORD38B		RUNX1T1		CD300E
	ARRB1		RBMS3		ERF		ZFHX4
	SPOPL		CD19		FLJ44124		ITK
	GNRH1		SDCBP		STARD8		FZD2
	IMMP2L		ENHO		CLCN7		C2CD2
	AMOT		DUSP10		SSTR3		DACT1
	ODC1		SPRY2		B3GNT8		ATP6AP1
	PKIB		PADI2		NUDT8		PHACTR1
	HSPB1		DCUN1D3		SLC22A16		EPB49
	TAC1		MTMR14		HPSE		TGFB2
	C1orf110		RHOBTB3		GAB3		ROCK2
	ZMYND11		PSMB10		MAT2A		ZAK
	RRAS		ATF5		FSD1		EIF1AX
	RENBP		ADRBK1		GRINA		GSTM4
	SLC16A7		BLOC1S2		TBC1D14		FZD8
	RAP2B		IL10RB		TRIM29		PLCL1
	HOXB5		GATA6		GPATCH4		GMPR
	SNORD38B		TNFRSF8		VOPP1		GSN
	SLC6A12		GAB3		PSD3		BAI3
	C9orf3		GGA1		ZNF713		C17orf87
	BEX1		DACT1		ARVCF		SLC38A2
	SGCB		ROCK2		ATP2C1		PLEKHB1
	OXR1		DPP7		FBXW4		LINGO1
	PAIP1		C2CD2L		PLEKHB1		COL13A1
	PCDHB9		STEAP2		LARP6		PTGER2
	DDIT3		FBXL7		PIK3R3		PPARG
	MRC2		FLJ44124		PYGL		PTPN22
	C11orf41		PLCB1		PARVB		ACCN4
	MTMR14		NELF		FKBP11		MKL1
	P4HA1		RNF144B		TRIM45		ROGDI
	SULF2		HIST2H2AB		SBDS		ADAM19
	S100A4		LOC440104		HOXA3		ZNF532
	HIST2H2AB		IL7		SNORD22		GJA5
	ROR2		NT5C3L		DDX6		NCK2
	LOC440104		AMPD1		MBOAT1		MPP7
	ACTN4		TNS3		HSPA2		AP1B1
	ABTB2		DDR2		HIST1H4C		NRK
	TMEM25		TCEAL7		IER5		SOCS1
	CCBP2		VDR		ICAM3		FOXL1
	FZD8		NAP1L2		ALDH6A1		ZAP70
	VOPP1		SNCAIP		IGSF9B		SIPA1
	GSTM2		CST7		HAS2		TRPC1
	NDUFAF2		THBS4		ACAP1		GAPT
	SLC9A3R2		TUBA8		RIMS3		MAPK10
	SIX5		CCDC107		EXT1		ODZ2
	RGN		SUSD3		CDON		PPA2
	SORT1		KLHDC7B		CPNE4		OLFML2B
	TRIM14		CNTFR		LOC653061		IPO5
	MGAT1		C10orf11		FUT4		PPP1R12A
	SOX5		STON1		SOX5		C4orf49
	MSC		COL24A1		ME2		MYO1D
	ARL4D		NDUFAF2		ROCK1		PPM1K
	TAGAP		SLC28A3		RARRES3		MCTP1
	GPR125		APOBEC3B		EID1		PAWR
	SEMA5A		RHOG		JAG1		CNTN1
	EDN2		PGM2L1		SAMD11		FCAR
	RNF144B		ATP6V0C		SDCBP		GSTA2
	SIX1		OSTF1		TOR2A		LOC643623
	BCL11A		CSDA		TBX3		BCL2L11
	PM20D2		ARVCF		SASH1		C5orf39
	STOX2		KAZALD1		CD5L		HPSE
	RAD51		HHEX		PLCB1		ADCYAP1
	ICAM3		SESTD1		SSBP2		NELF
	RPL31		CMIP		TUBA8		NDN
	HIST1H3F		KCNAB2		TP53I11		TUSC5
	CHMP1B		RAB20		NT5C3L		ITGB1BP2
	RNF130		PMEPA1		TAF13		BCAT1
	CEP55		SPIN4		STK17B		DCUN1D3
	HOXD3		SLC5A3		TMEM95		SLC16A10
	CNTN1		MKL2		CNTFR		PSMB10
	TTLL11		AQP1		UBA2		RORB
	IL10		MMP28		TRPC1		OLFM1
	PPRC1		LARP6		COL19A1		PALMD
	LASP1		TCEAL6		PLCXD1		GNG12
	ROCK2		TMEM108		FXYD6		HYAL2
	STAT1		BOC		PLAC9		TBC1D14
	MUC5B		LOC728715		LAMB3		CLIC3
	DDX58		VCAN		DBN1		ZCCHC13
	WFS1		FASLG		SCARF1		ARHGEF9
	UBASH3A		CHMP1B		MPPED2		RASGEF1B
	RNF112		ADH4		EREG		ACOT4
	PIK3R3		ATP6V0B		SLC37A2		KLRC4
	FIGN		B3GALTL		LOC606724		PEBP4
	COL13A1		HIST1H4B		SOLH		TOB2
	DCUN1D3		TMEM154		CSDA		VIPR1
	CHST6		DIRC1		CBX2		COLEC12
	TREM1		RAB11FIP1		MAP3K1		LAMC3
	ABLIM1		KIAA0408		MRC2		C7orf53
	EIF1AX		ARGLU1		PRTN3		ITGB3
	TMEM136		PTTG1		MYBPH		NFATC4
	SETBP1		CTSL2		TJP1		MDK
	ST18		NEK6		SRF		QPCT
	LPHN2		ADAM19		CKLF		RGMA
	MBOAT7		NDOR1		CYP4X1		FXYD6
	HIST1H2AG		HOXC12		CASC2		IL27RA
	TUBB2B		OPLAH		ZMYND11		ARGLU1
	ATP6V0C		ROR2		USP31		KANK1
	C18orf1		GJA5		HDGFRP3		OR2C1
	UBA2		TTLL11		PAPSS2		NES
	DEFB124		ZAP70		GKAP1		AIM2
	DBC1		FIGN		ENPP2		GALNTL1
	PCK2		CREG1		SGCB		RHOG
	GMPR		AGAP3		NFE2L3		TMEM56
	SLC38A5		PPP1R12A		FTHL17		M6PR
	TRIM2		ISG15		GALM		ANK3
	HIST1H4D		DNASE2		SKI		OGFRL1
	PPAP2B		CDON		C17orf97		DGAT2
	PTPRS		DEFB124		KRT7		MYLIP
	BCAM		MYLIP		MAT1A		PTGIS
	XG		SLIT2		A2M		SETBP1
	NFE2L3		SMARCA2		ROM1		IL17RD
	OXCT1		RAVER2		RRBP1		PTPLAD2
	C2CD2L		CNTN1		OR52I2		PLSCR4
	ST3GAL6		ROM1		ADAMTS18		CLIC4
	CMIP		FZD8		TUBA1A		LOXL4
	OSTF1		ITGA3		CX3CL1		ACAP1
	FOLH1		EYA2		MBOAT7		ACTN2
	INMT		SGCB		RHCE		CXCL5
	NDN		PRELP		BFSP1		AFAP1L1
	SSBP2		C14orf162		P2RY2		RIMS3
	ADRBK1		KDM6B		SNORD108		CCNB2
	WDR91		HMGCS1		ATP6V0D1		PLEKHH3
	LBH		HECW2		STARD5		MED19
	S100A16		PTRF		FRMD6		CITED4
	SLC37A2		CKLF		CD300E		RIPK3
	TSPAN4		SLC2A4		RAB3IL1		HIST1H1B
	RNF149		NCALD		SQLE		WNT5A
	ASGR2		BCAM		VIPR2		MN1
	DUSP14		FRY		SGSH		TREM1
	SASH1		PLB1		WFS1		SLC20A2
	MAT2A		OTOS		FAM149A		GMDS
	MAP2K3		EFNB1		GPRC5B		COL9A2
	PLCL1		LRIG1		DDAH1		CASQ1
	LYPD5		B2M		PAIP1		ZNF497
	GPAM		NTN4		FBLIM1		IGFBPL1
	MGAT3		STK17B		C15orf27		KIT
	RHOG		EDN2		ARL4D		ICAM3
	FZD7		FHL2		MTUS1		TLE1
	HIST1H4E		NINJ2		RPH3AL		CNDP2
	ACAP1		C4orf50		LOC284757		MSX2P1
	GPC6		ZFAND5		MME		GLRX
	SNORD33		CSPG5		EDIL3		SRPX2
	GSN		MXRA8		PURG		CHKA
	FTH1		LMO2		LY6G5C		AQP1
	MYBPC3		ART4		KCNMB1		MPZL3
	PPARGC1B		WDR91		PLSCR4		PPAPDC1A
	DHX58		C7orf53		PCDH17		SCAMP5
	C4orf50		ENPP4		CDH3		SIDT1
	LMO2		SCARF1		MLKL		LOX
	SLC2A9		EPS8		C9orf150		DNASE2B
	KDELR3		SLC10A1		ATP6V0C		DLC1
	COL24A1		ZNF713		TRIM2		NEK6
	LYRM1		MUC5B		PTRF		PDLIM1
	ATP6V0A1		KCNB1		CD44		SPIN4
	ARGLU1		ITGBL1		C4orf49		KCNK1
	GOLGA7B		ZHX3		SULF2		CD151
	SIPA1		BMP2K		HMGCS1		EMILIN1
	ZNF713		PAM		ST3GAL6		IFRD1
	TMEM108		GSTM3		MLF1		SLC7A1
	ITPR1		ZFP42		SPOCK1		ISG15
	GABRB1		IER5		RGMA		HSPA2
	GSTM4		OXR1		LRRN3		AFF3
	KLRC4		MAP3K1		GJA5		ACTB
	S100A10		TSPAN4		DDIT3		CD44
	PCDH18		SPG20		RAB11FIP1		NXF3
	RHOBTB3		MN1		DGAT2		MAP2K3
	SLC5A3		ICOS		CDH15		TNFRSF6B
	MANBA		PAPPA		ADH4		DDAH1
	TIMELESS		XG		FOXD1		AHSP
	FAM101A		MAP6		CD93		TASP1
	STEAP2		FKBP11		CHSY1		CYP4X1
	GSTT2		QPCT		RALA		AMIGO2
	ZFAND5		SIDT1		AMOT		ASNS
	TCF7		HES5		PDLIM7		GAB3
	MTUS2		TUSC5		ATXN3L		SPACA1
	MSX2P1		TCF7		DUSP14		SRPK3
	CREB5		MGAT3		RHOG		S100A16
	MN1		ACTN1		PTGIS		LRRFIP1
	PLD5		SOAT1		RHOBTB3		ANTXR1
	RFX2		PYGB		FZD7		ARPC1B
	SPG20		C10orf128		TNFAIP8L3		NFKBID
	LARP6		APP		BOC		THRA
	GNS		FXYD2		DPYSL3		SACS
	NME4		ZMYND11		SLIT2		ASGR2
	RAB37		PLEKHA4		TNFRSF17		ZNF295
	VWCE		HAS2		SNORA64		RAB23
	NUPR1		CD28		PTBP2		MUC5B
	FXYD2		PLOD2		ZBP1		AGTR1
	HIST2H2AC		HABP4		AASS		SNURF
	DDAH1		IL11RA		CD200		RN7SK
	AP1B1		FAM184A		PIF1		MAP3K1
	GLI1		PTGER2		RBMS3		YIPF3
	RINL		SASH1		NCK2		NAP1L3
	GJA5		BAX		TMTC1		TYMS
	DNASE2		M6PR		VCL		LOC439949
	LRRC32		TCEAL5		EIF1AY		C1QTNF1
	GKAP1		TCEAL1		HMGB2		MAP3K6
	TUBA1A		FHOD1		SRPX2		NDRG2
	PLD2		ARNT2		GALNT5		SPOCK1
	C1QTNF3		HIST1H2AE		ACP2		CNTN4
	FADS3		GLI1		STAG3		TBX21
	HMGCS1		GALNT5		HRASLS		ASPM
	CX3CL1		LYRM1		CHGA		CYB561D2
	HIST1H2BD		TF		TRAF3IP2		HES5
	TRPC1		CLIC3		B2M		PYGM
	EFNB1		ARRB1		SLC5A3		ARL4D
	PRKAA2		EDIL3		KCNAB2		FKBP11
	RAB11FIP1		ZNF532		IL7		ADAMTSL2
	B2M		ITGB1		WBSCR27		TTTY15
	C1QTNF5		EIF1AY		SALL2		VWF
	CORO2A		CCDC109B		PODNL1		CHRD
	PODNL1		FOXC2		DEFB128		MMP23B
	CDKN2C		CASQ1		BMP2K		GRB14
	SCN3A		OLFM1		IFRD1		CARD6
	BOC		HAPLN3		NEK6		MLF1
	APP		BCL2L11		BEX1		PLCG2
	C9orf150		SOX5		BCL2L11		CCBP2
	HIF1A		PTPRG		GNS		TMEM132A
	SYNE2		RFX2		PTPRG		STAT1
	WNT5A		ADCY6		C20orf72		RAVER2
	LINGO1		SYNPO2		PLEKHH3		KCNA6
	RIN1		FZD2		SCN3B		C20orf103
	OPLAH		GNGT2		SLC38A2		CLDN23
	SIGLECP3		DPYSL3		PPRC1		MAT2A
	AKT3		ZBP1		PROK2		WASF3
	NETO2		PLD5		FCAR		FAM70A
	AMOTL2		GLIS1		PRR5		PLD5
	PBK		ST18		MRTO4		AXIN2
	AVPI1		LOC284757		DYNLT3		YPEL3
	HECW2		KLRC4		GLIS1		C1orf213
	IGSF9B		CDT1		B3GALTL		SOD3
	CR1		ADCYAP1		CACHD1		RNF144B
	CD47		TMEM136		NAP1L2		SLIT2
	MDK		SNORD30		C9orf139		SCARNA9
	HIST1H2AE		PLD2		CITED4		TNFAIP8L3
	GABARAPL1		POMC		MAGI2		B3GALTL
	C1orf85		LRRC8D		TUSC5		BOK
	KLHL30		ACP2		C17orf87		MCOLN1
	DLC1		IGSF1		TAC1		RGL4
	CRY2		STAT1		PLOD2		TMEM71
	EIF1AY		ITPRIP		GMPR		DDIT3
	PNCK		KCNK6		BHLHE22		ADARB1
	C1orf213		MSX2P1		PLCL1		ACVR1C
	TSPAN32		TNNC2		CUL4B		SLC10A1
	THUMPD2		KRT222		MMP3		EGFL6
	TCHH		TCHH		TCEAL6		FAM149A
	IL16		LAMB3		FASLG		IL21R
	CKLF		MTUS1		LRG1		LAYN
	SPRY2		TRERF1		LRRC8D		C8orf22
	KCNS3		MAGI2		COBLL1		NUSAP1
	PIK3C2B		PEG10		TNNC2		TRIL
	FAM184A		TASP1		NETO2		MMD
	HES5		MTUS2		AKAP1		RIMS4
	RRAGD		IGSF9B		CNDP2		FANCE
	POU4F1		TSPYL2		OXR1		CUL4B
	CDH3		MICAL1		NUAK1		HAPLN2
	SLC28A3		CREB5		ASGR2		CAV1
	PLSCR4		C3orf52		PCDH18		PTHLH
	PDCD1		TTC32		TROAP		HMGCS1
	FANCE		GCNT1		PMEPA1		GPRASP1
	GGA1		C9orf150		TRERF1		AFAP1L2
	RPL15		SNURF		KCNJ12		ENHO
	ACP2		LOC439949		THBS4		GULP1
	SLC2A4		RNF123		ISG15		PPM1B
	RCC2		PCDH18		SIX1		ITPRIP
	TUSC5		IFRD1		POU4F1		SBDS
	KIAA0125		IL16		LEPR		GPR133
	PLOD1		ACBD7		AGAP3		SNORD38B
	PLAC9		DDAH1		IL11RA		ITIH1
	AXIN2		SNAI3		LYPD5		PRKG1
	NCOA7		GNL3L		BTN3A2		CHSY1
	CNN3		RSL24D1		ABCB4		FHL2
	FRY		C1orf51		RCAN3		CTNNAL1
	RALA		PIP5K1B		MGAT1		TAGAP
	IL18R1		SLC25A27		KCNB1		MS4A2
	PDLIM1		PRKCZ		FRY		CLSTN2
	TNNC2		CD93		QPRT		EPHX2
	TMTC1		ANO5		FZD2		ANKRD35
	KCNMB3		C6orf138		GOLGA7B		SLC24A6
	LOC643623		HIF1A		FBXL2		IFIT3
	CST7		MXI1		ASNS		SGMS2
	SOD3		ATP8B2		HIST1H2BD		NINJ1
	NINJ1		MMP16		COL24A1		TBX2
	ATP6V0B		HEXIM1		FDXR		C1orf51
	HLA-E		CNDP2		TRIM14		RAI2
	MPDZ		NDC80		PTPRS		PIP5K1B
	FCRLB		PKIB		GSN		BTN3A2
	NAP1L2		CLN6		ISYNA1		CADM1
	RSL24D1		ID3		MN1		PNMT
	MLF1		LEPR		LOC643623		C10orf11
	FAM107B		ASNS		WNT2B		COBLL1
	CASQ1		SIX1		CORO2A		FAM134B
	PYGB		TTTY15		AR		CLMN
	SAMD11		NPC1		AMOTL2		DOCK2
	RECQL4		RN7SK		S100Z		TNNT3
	CITED4		GLB1		ROR2		PKIG
	TNFSF9		PKD1		S100A4		ARRB1
	DNAJC5B		TMEM71		TTLL11		C6
	TRERF1		MLXIPL		SIPA1		ACTC1
	GLT1D1		BOK		COL9A2		HIGD1B
	ISG15		ZNF831		DKK3		LGALS12
	RELB		PIK3R1		APOBEC3A		RCC2
	TLR5		C1orf110		C11orf75		NFIB
	CSDA		ST3GAL6		WDR91		HLA-E
	C6orf174		KRT7		ARRB1		FSTL1
	NGRN		CBX2		ODC1		NRIP3
	OTOS		ATP6AP1		SUSD3		ATP8B2
	PPM1K		AASS		FAM107B		PKD1
	ADAM19		HMMR		GPR162		ASPN
	FLI1		HIST1H4H		ATP8B2		HVCN1
	LEPR		GBP4		TCEA3		PDGFB
	SH3GL3		DEFB1		KIAA0408		PDE4D
	GLIS1		UCK2		TECPR1		LOC648149
	RHBDF1		MYBPC3		IRS2		LRG1
	ZAP70		LOC285141		ZCCHC13		NAGK
	NPC1		ZWINT		BOK		PGR
	ADAMTS18		PDGFRA		EGFR		KIAA0408
	IFRD1		LOXL4		SGMS2		ERF
	PAPSS2		TP53I3		CHMP1B		OSR2
	FBLIM1		KCNMB3		RETN		EDN2
	ASB16		RELB		FSTL1		QPRT
	OLFM1		PLCL1		TNNC1		SLC5A3
	CDH15		SSBP2		HIST1H3H		BLID
	LCN6		BGN		FLVCR2		MYEF2
	BIRC3		P2RX7		LTK		CREB5
	CDKN1B		SULF2		ABI3		GNA15
	BAX		GNRH1		C6orf168		PTPRO
	C3orf52		C1orf85		ANO5		PCDH17
	C6orf168		PAPSS2		MPDZ		TMEM30B
	SESTD1		PRKAA2		PKIB		IRS2
	AASS		AATK		CRYBB1		INSIG1
	SYNPO2		SERPINB13		LOC285141		SNTA1
	KIT		PTPRE		CSPG5		MBOAT7
	FAM149A		KLF6		PLB1		FLI1
	SNAI3		RIMS3		TRIM54		RHOBTB3
	ALDH6A1		TMEM44		YIPF3		CDKN1B
	BTN3A2		CDKN1B		ANKRD35		CFI
	TCEAL1		CNN3		MTMR14		SLC45A3
	CSAG1		ATP9A		ZAP70		STXBP2
	CRIP2		LCN6		CDCP1		SPRY2
	ASNS		RCC2		PTGER2		LAG3
	KCNB1		ASPA		SNURF		RAB38
	DFNA5		FOXD1		TREM1		AVPI1
	KRT222		ASXL1		STAT1		NRXN3
	DACT1		FCRLB		GRB10		LOC643988
	BOK		SLC6A12		FMOD		HSPB2
	PRELP		CRY2		TMEM44		GAS2L3
	SNORD32A		PLSCR4		DUSP5P		CIDEA
	LOC389634		IPO5		S100A10		FHOD3
	FOXL1		FANCE		C7orf53		LRRC33
	GBP4		TRIM2		RFX2		DDX21
	NBEAL1		VCL		FCRLB		WFDC2
	PPP1R12A		BIRC3		MXRA8		RCAN1
	ATP9A		LGALS12		DPP7		CSAG1
	FAP		DDX21		ADCYAP1		LBH
	SPAG16		JAG1		C1orf110		DMPK
	ABI3		CYB561D2		ATP6V0B		C21orf63
	RAB38		TRIM14		APP		C1QTNF4
	SPTBN1		FSTL1		DLC1		NME4
	SLC24A6		MME		TCEAL5		TSC22D2
	ACBD7		COL9A2		CNTN1		TMEM44
	GAL3ST4		SLC7A8		TMEM136		DNAJB4
	QPCT		DKK3		RRAGD		AKR1C1
	GNG12		AP1B1		DACT1		TMSB15A
	KCNK6		TJP1		ACSL5		GPR132
	HIST1H4H		SNORD26		GCNT1		IRAK1
	MXI1		EREG		MXI1		SH3D19
	GRB10		BTN3A2		PRKAA2		IL1RN
	CCDC144A		IGF2BP3		SPACA1		ISYNA1
	UCP3		NR4A1		UBE2T		NANOS1
	CNTFR		NETO2		VCAN		S100A11
	HSPA2		TYMS		NFIB		MTUS2
	PEG10		HIP1R		RNF123		APOBEC3G
	FSTL1		TSPAN32		B3GNT5		ALB
	PYDC1		ZNF295		RCC2		WBSCR17
	TMEM71		RNASE3		TBX2		UNC13D
	PIK3R1		PAG1		LPHN2		FBLN2
	DPP7		C1QTNF3		C2CD2L		TM4SF18
	TSPAN12		TRPC1		DUSP10		ME2
	C14orf162		COL6A2		ACBD7		CX3CL1
	RDH5		BLID		CAND2		MRVI1
	ID3		PMP2		ICAM4		FAM129A
	TTC32		NDST1		RAB9B		MXRA7
	TP53I3		S100A11		TMEM159		MLXIPL
	HRH1		PPFIBP2		STOX2		IGSF1
	MYLIP		QPRT		C1QTNF3		SNORD107
	PRSS23		ACTN2		COX7A1		C1orf110
	CD82		VAC14		DIRC2		TF
	SBDS		HIST1H4D		TUSC3		STOX2
	NDC80		SH3GL3		ATP6V0A1		PLOD2
	P2RY13		GRK5		CCBP2		GRHL1
	C4A		HIST2H2AC		CHKA		STAC
	SULT1C2		CLMN		HES5		RARRES3
	ICAM4		RENBP		ACTB		LIMK1
	ITGB3		CDKN2C		KRT222		NAP1L5
	OR52I2		NAPSA		FZD8		SGCE
	IL11RA		PYCR1		C14orf162		STK17B
	SNORD30		CSAG1		ALK		TSPAN4
	ATF5		ATP6V1A		SCN3A		PRRX1
	CLN6		SNORD55		TUBB2B		ATP6V0D2
	HEXIM1		ABI3		GLI1		TMEM86A
	E2F7		RINL		ID3		RFX2
	SCARNA9		PPARGC1B		LYRM1		IFIH1
	NRXN3		MPP6		ZNF831		CRY2
	FTHL17		SLC9A3R2		NAP1L3		LHFP
	NFKBID		SLC24A6		C20orf26		GAL3ST4
	ZNF295		LRG1		SYNPO2		TRIM63
	SLC45A3		ST6GALNAC3		EVX1		ID3
	CDON		TRIM63		SLC2A4		RN7SL1
	KRT1		SLC2A9		PRKCZ		DPYSL3
	ENG		OGFRL1		SLC10A1		PTPRB
	SALL2		GPR162		PPP1R12A		C10orf58
	TSPYL2		CHAD		GSTM4		SPEF2
	ANO5		NINJ1		DLX1		ABI3
	KLHDC7B		FRMD4A		C21orf63		PDE3B
	C1orf51		IRAK1		ODZ2		PTRF
	SNURF		IL17RD		KLRC4		FXYD1
	NFIB		ITPR3		TPPP		MEST
	CYB561D2		FCAR		CPT1B		MSC
	PKD1		SRPX2		MGAT3		RHOH
	ASPA		RHEBL1		OR2C1		ARSA
	THBS4		COL13A1		TF		RTP4
	C7orf53		SAMD11		CLIC3		TCEA3
	C21orf63		MYBPH		GRK5		GBP4
	VCL		SBDS		SLC7A8		NCOA7
	MLLT11		MYOT		LOC389634		MPP6
	RIPK3		FABP3		INMT		SELENBP1
	CD93		HEXA		RECQL4		FABP3
	ITGBL1		LRRFIP1		PPFIBP2		FAM110A
	ATP6V1A		RORB		MICAL1		C1QTNF5
	EYA2		FAM107B		FAP		FGFRL1
	ESAM		SAP18		CRY2		CRIP1
	LOC285141		CA1		PLD5		ZNF469
	LRRN3		ICAM3		SNTA1		SMAD6
	GLRX		METTL7A		PPM1B		CDH6
	CASKIN2		TGFB1I1		GNG8		PRSS23
	MCTP1		FBXL2		GFRA1		CPZ
	NANOS1		POPDC2		TSPAN12		TNFSF11
	WFDC3		PIK3IP1		LOC439949		KRTAP6-3
	BLID		IL27RA		PTPRE		JAKMIP2
	TSC22D2		MPDZ		SNORD21		GPR162
	IPO5		ENG		HIST1H4B		CXorf65
	GSG1		FAP		ALB		ARNT2
	POTEF		SLC2A6		FABP3		REEP2
	LOC439949		ABI3BP		SNORD30		NR4A3
	HAPLN2		LOC541471		LRIG3		KCNK6
	CFH		LRRN3		GABARAPL1		EPHA3
	HEXDC		TBX21		MAP2K3		KCNMB3
	PPAP2A		POU4F1		SGCA		CYP17A1
	ACTN2		SCN3A		C10orf11		GSG1
	PPFIBP2		C20orf46		RINL		SGCD
	ATP6V1B2		MSC		GNG12		KCNMB1
	CDCA8		BVES		TTC32		OXR1
	UGDH		LOC606724		SLC16A7		C3orf52
	UPP1		LBH		SLC20A2		ERP27
	CFI		CCDC8		GBP4		MGAT4A
	STAC		ELOVL7		OPLAH		HRH1
	ODZ2		AXIN2		ATP6V1A		C13orf30
	SEMA3G		C1orf213		ITPRIP		CAV2
	TUSC3		HIST1H4E		GNL3L		SFN
	PDE3B		NGRN		SNORD38B		SLC7A11
	CD300E		FADS3		RHBDF1		SLC47A1
	FASLG		PPAP2A		TSC22D2		WFS1
	GP9		BCL11A		GBP6		TLR4
	CD151		CD82		ARGLU1		BMPR1A
	NID1		C13orf30		PPAP2B		FRK
	RUNX2		CFHR4		HIST2H2AB		TNFRSF10C
	COX7A1		TUBB2B		PTPN21		PMP2
	ASXL1		C10orf35		RNF112		LBP
	GBP6		RRAGD		HSPB2		CST7
	HYAL2		DLC1		CMIP		EFHD2
	RBM20		SPAG16		DDX58		P2RY14
	SCAMP5		SLC45A3		SLC25A23		TUBA1C
	FZD2		GBP6		C1orf213		C5orf4
	KMO		C6orf145		MMP28		TPST2
	KCNK1		CD109		E2F7		CARD16
	MPP6		C6orf174		SLC39A11		ADCY1
	P2RX7		NFYB		PTHLH		ARHGEF17
	CHRD		ETS2		SYNE2		SAP18
	ISYNA1		DGKZ		GNA15		HIF1A
	KHDRBS3		ERP27		CNN3		OAS2
	TGFB2		LOC389033		PTER		RHPN1
	PKIG		PCDH10		ENHO		SRRM4
	SNORD26		C11orf75		LGALS12		HSP90AB1
	PIP5K1B		SREBF1		FGFRL1		FBXO2
	LOC606724		GJC1		CAV2		FGD2
	GLB1		PPM1B		MLF1IP		KHDRBS3
	PAG1		RPL17		GNRH1		CD38
	TMEM159		RIPK3		DHH		RASSF3
	TACC2		NBEAL2		HIST1H4H		TMEM159
	PTGIS		GAPT		LRRFIP1		SIGLEC9
	SNORD15A		GLRX		RALGDS		CAMK2G
	ITGB1BP2		SERPING1		TLR5		KANK2
	CLMN		EGFR		PDCD1		MYOT
	ZNF831		ZNF157		NDRG2		ZNF521
	HIST1H4L		ZFP57		NFKBID		CATSPERB
	GATM		SCIN		ITGB1		MYL2
	MTSS1		UNC13D		GALNT14		FLJ34690
	GPR162		TSC22D2		ASS1		FADS3
	C9orf139		DGAT2		LBH		TM6SF1
	C15orf27		WFDC3		C1orf85		IGFBP1
	TRIM58		LOC389634		PCDH10		BIRC3
	VAC14		CYBRD1		BCAM		ATXN7L2
	REEP2		LPAR1		ADRBK1		LRCH2
	ME2		SLC20A2		CRIP2		CADM3
	BLNK		NDE1		KLHDC7B		MTSS1
	ITIH1		IRS2		SCAMP5		ZNF157
	SLC7A8		PLCB4		NRK		LARGE
	RGMA		SCAMP5		BAX		TSPAN33
	TNS3		TNFRSF6B		FHOD1		PPRC1
	ITGA1		SNORD32A		LOC440104		NELL1
	MYOT		HIST1H3B		OTOS		PDZD2
	NAGK		TENC1		RHPN1		RNF135
	C17orf87		GFRA2		KIT		LMNB1
	EOMES		NBEAL1		MCTP1		FAM19A2
	NAP1L3		GPM6B		TCEAL1		CTSC
	RHEBL1		PRSS23		SLC2A9		CSK
	HEXA		KMO		BVES		SCGB3A2
	CDCP1		SH3D19		HIF1A		GUSB
	DDX47		ARSA		SLC25A37		ITPKC
	PDLIM7		APOBEC3G		AVPI1		APOBEC3A
	CBX7		NID1		SPG20		CRIP2
	DOCK2		CR1		SLC45A3		SYTL2
	MC1R		PHLDA2		C6orf174		SH3GL3
	ABI3BP		METTL7B		BAI3		RTN4R
	DDX21		CYP2S1		RAB37		PPL
	TRIM63		PNCK		PRSS23		ZNF620
	PAPPA		STOX2		SOAT1		C4orf50
	LOXL4		RND3		PARP14		CITED2
	TMEM44		GRHL1		FAM167B		ESAM
	GIMAP5		GFRA1		LCN6		FXYD5
	RALGDS		ACSL1		DIRC1		TNFSF9
	FAM83F		FLI1		DMPK		DAPP1
	TBX2		CCDC144A		FHOD3		WIF1
	PTPRE		SNORD15A		VWCE		FAP
	VLDLR		KCNK1		TASP1		KLRG1
	OGFRL1		SALL2		ABLIM1		GNAI1
	UNC13D		TMTC1		PEG10		INHBA
	FHOD1		CD300E		AXIN2		LMO2
	LRIG3		TGFB2		IRAK1		CEBPE
	S100A11		AKAP1		ZNF295		LOC145820
	TASP1		MTSS1		C1orf51		GALC
	EPHA3		ENPP2		WASF3		KIAA1598
	CBX2		AKT3		CREB5		FLNA
	ARID3A		LAG3		FANCE		WTIP
	CAV2		GSG1		EFNA1		TSPAN15
	HSPH1		LMNB1		NME4		PAPLN
	EGFR		SH3BGRL3		TMEM132A		FAIM2
	HEYL		EXT1		FHL2		LTBP4
	CATSPERB		PDE4D		TNS3		TCN2
	SLC20A2		NME4		ELOVL7		WEE1
	CARD6		GNG8		PYDC1		THBS4
	IGF2BP3		BAI3		RAB38		MREG
	EFNA1		RASGRP2		DEFB1		ARID3A
	RORB		MEST		LAMB1		RASGRP1
	PRRX1		PTGIS		MMP16		SOD2
	C20orf46		MCTP1		EDN2		PNPLA7
	TCEA3		NANOS1		FAM177B		SRGAP2
	CD28		WWC1		NEFH		PACSIN3
	C6		SH3TC1		NDC80		PTPN6
	STXBP2		MLF1		PTPN22		NSUN7
	GFRA1		DFNA5		LMO2		MATK
	ZNF157		AGTR1		NACAP1		TEAD3
	UCK2		SNORD33		RELB		CFHR3
	ST6GALNAC3		TNNC1		AKT3		CD82
	ARHGEF17		KHDRBS3		FAM3B		JUND
	CFB		RNU12		PPA2		RHBDF1
	IL27RA		TNFRSF17		KCNS3		LPXN
	UBE2T		AFAP1L2		MUC5B		RIN3
	ZMIZ2		EFHD2		MDK		SERPINB9
	JAM3		TSPAN12		SPAG16		DHCR24
	MEST		ZNF497		CATSPER1		PRKCH
	CHRM4		DLG3		MSX2P1		PRSS35
	ENPP4		FAM149A		SLC24A6		UCK2
	SH3KBP1		PLEKHH3		SESTD1		MAPK13
	PLCG2		ITGB3		PYGM		EOMES
	BVES		GSN		ZFAND5		ITGA1
	RIMS3		TREM1		PIP5K1B		ADHFE1
	DGKZ		SRMS		HLA-E		LAMB1
	CFHR3		TMEM159		FLI1		SCARA3
	SMAP2		HJURP		DDX21		CXCL16
	PPP1R14A		NAP1L3		TMEM30B		SLC16A6
	MAGI2		SLC37A2		STAC		C1orf186
	LRCH2		FASN		TTTY15		COX7A1
	CDC42EP4		DOCK2		NCOA7		SMPD3
	IL17RD		MCOLN1		CLSTN2		NPC2
	FAM129A		FRMD4B		RAB20		MIA
	PARP14		TMEM25		CLN6		RASGRP3
	WASF3		PYDC1		DIXDC1		PARP14
	AKR1C3		SIX5		MPZL3		PARP12
	GPM6B		TSPAN33		PNCK		ST6GAL2
	FNDC5		WASF3		IL16		DIXDC1
	PDGFRB		GP9		EPHA3		ENG
	TAF1L		HEXB		PGLYRP1		OCA2
	ZWINT		VEGFC		SERPINH1		FAM162B
	ZNF141		MLC1		EPHX2		MET
	PRKCZ		IQGAP3		BIRC3		DOCK8
	SREBF1		CITED2		GLRX		ETS2
	PTGIR		RGN		ASPA		RSAD2
	EPB49		MTHFD2		TP53I3		PTPRJ
	CTH		HLA-E		REEP2		FASN
	PPM1B		TLR4		CDCA8		PIK3IP1
	SRMS		GMPR		GJC1		TXNDC3
	CATSPER1		ACTN4		CYB561D2		ABI3BP
	LBP		WFS1		RSL24D1		ADAM28
	C8orf22		MIDN		HEXIM1		HMGA1
	CLSTN2		C9orf125		SRPK3		FKBP15
	SACS		CHSY3		TNFRSF6B		EBF1
	MPZL3		FAM129A		ACTN2		AKR1B1
	LAG3		STXBP2		COL13A1		DNAJB5
	SNTA1		EPHA3		PKD1		SLC22A18AS
	CYYR1		TSPAN15		TSPAN4		TRIM58
	HVCN1		NEFH		GP9		NOP56
	MIDN		HIST1H4K		EPSTI1		C1orf140
	RNF152		KIT		PDE5A		PNCK
	ALK		RIN3		HRH1		RELT
	PTTG1		KIAA0125		MTUS2		CNN3
	FAM167B		SETBP1		RIPK3		ODF3L2
	PAWR		PRRX1		IL27RA		SLC25A23
	PNPLA7		TMEM132A		RHEBL1		CASP1
	MS4A2		SFN		MMD		COL14A1
	C6orf145		VLDLR		TCF15		PCK1
	SNORD55		AKR1C3		HIST1H2AG		FAM83F
	LTBP4		PDLIM1		DGKZ		FAM96A
	PHLDA2		CDCP1		CASQ1		GIMAP6
	RARRES3		ARID3A		CFB		FZD10
	GALNT5		TUSC3		GSTM3		CALCRL
	RNASE2		GNA15		GPR160		FMOD
	MCOLN1		TNN		SPTBN1		SLC16A9
	HSPB2		LRIG3		CDKN1B		FAM43B
	SNORD15B		CX3CL1		NINJ1		SH2B3
	HOXB4		TLR5		COL14A1		CLEC4A
	RND3		NAGK		THUMPD2		WDR81
	ZCCHC13		MAP3K11		HAS1		SYTL3
	AKAP1		RHPN1		ARNT2		SH3BGR
	WDR81		DNAJB4		ARHGEF17		ERBB4
	COL4A3		CKS2		PEBP4		NR2F2
	RNU12		HVCN1		CCDC144A		EFNB2
	DIXDC1		NELL1		IMPDH1		SLC22A18
	IER5L		JPH4		HEXDC		LGALS9
	GPR132		ZNF620		LCN2		HAS1
	B3GNT5		PCDHB9		KHDRBS3		CAB39L
	MGAT4A		GNG12		ST18		SERTAD1
	HIST1H4K		TUBA1C		LTBP4		INMT
	PMP2		COBLL1		PLA2G4C		VENTX
	ITPKC		RUNX1T1		CHRD		F11R
	FLVCR2		LAYN		C3orf52		SOX7
	NFYB		INMT		IPO5		SLC2A1
	SERPINB9		RBM20		ABI3BP		SMAP2
	PRKCH		CORO2A		AMZ1		PFKFB4
	CITED2		HAPLN2		PDLIM1		FKBP5
	MMD		NRXN3		MTHFD2		THUMPD2
	WNT2B		DHCR24		CR1		FPR2
	ELOVL7		CCL20		FADS3		RNF125
	IRS2		CNKSR3		TCHH		PLXNC1
	DIRC1		FNDC5		TLR4		MIDN
	SOX7		C9orf139		MSC		IFI6
	HMMR		ALK		SNORD33		PIK3CG
	RAMP3		PPM1K		SLC6A12		P2RY13
	FGFRL1		CTNNAL1		ZNF157		CXCR6
	C11orf35		NRK		GUCY1A3		BCL11B
	IRAK1		PNPLA7		TBX21		ZNF385C
	ATP6AP1		LPHN2		MYOT		IL17RA
	SH3D19		RTP4		EFNB2		NTN1
	MET		CHRD		ADAM19		FAM49A
	C11orf75		MPP7		MIDN		BID
	SCARF1		FAM83F		LMNB1		C14orf132
	A1CF		HEXDC		C4orf50		PPP1R1A
	LHFP		TAF1L		MPP7		ITGA7
	NRK		CRTAM		CDKN2C		MPZL2
	ARHGEF9		RNF135		VLDLR		RBM24
	RCSD1		GIMAP5		CHRM4		ADIPOQ
	MAP1B		CARD6		KRT1		PRDM6
	FAM49A		CAV2		CIDEA		ACRBP
	IMPDH1		SYNE2		SVIL		SIRPG
	COBLL1		POTEF		LARGE		FNDC5
	CDH13		LPAR5		SAP18		GFRA2
	ARRDC3		COL5A1		PPP1R1A		EPSTI1
	CHSY3		COX7A1		CAMK2G		ST14
	SLC10A1		HPSE		CDH13		TDO2
	ETS2		FAM19A2		RCAN1		BDKRB1
	CLECL1		ATP6V1B2		MPP6		PRICKLE1
	USP53		SPTY2D1		RNF144B		PCDH12
	CD109		FAM101B		PYCR1		HOXB4
	GRIA2		SMAP2		MAP3K11		CCL20
	ATXN3L		HAS1		TAGAP		LRRC32
	LAMC3		HRH1		C6orf138		PLAC9
	KCNAB2		PDGFB		ITPR3		ZNF141
	RTP4		UGDH		RENBP		A1CF
	EFHD2		CITED4		OGFRL1		PERP
	ANTXR1		BLNK		PAG1		GPC3
	TCEAL4		CHURC1		PPAP2A		FAM101B
	LOC153684		KRTAP6-3		CFI		PER1
	MAL		ITPKC		STXBP2		PTGER3
	RGL4		P2RY13		BLID		CRISPLD1
	AR		RAB38		HLA-A		DIRAS1
	PNPLA3		FXYD5		CST7		SIGLEC7
	SAP18		REEP2		KCNH2		IAPP
	DUSP2		CDH15		SIGLECP3		MFSD7
	MPZL2		ZNF141		FGF13		C6orf138
	MMP16		CTH		PLCG2		LOC645722
	RAB9B		SH2B3		TNFSF13		CDH13
	GALC		RGMA		CD82		CDC42EP4
	JPH4		SBSN		NID1		LDB3
	FKBP5		HIST1H4L		EOMES		MAGEA6
	ZNF521		ZMIZ2		ZWINT		LHFPL2
	SPSB1		USP53		HEXA		LIMS2
	MLC1		LRRC33		CD4		MACROD2
	WEE1		PLXNA1		KLF6		PROK2
	C10orf58		SLC20A1		MC1R		PDE1C
	SH3TC1		PDE3B		CD28		CYP19A1
	FGF13		PTPRS		TGFB2		UAP1L1
	CTNNAL1		GUSB		FAM134B		DRAM1
	SH2B3		SMAD6		JUND		CLEC2B
	VEGFC		SH3KBP1		SMAD6		MYD88
	ZNF497		C4orf49		APOBEC3G		NTRK3
	MTHFD2		KCNA6		NAGK		DHDH
	GRHL1		FLVCR2		GSTA2		FAM83G
	WAS		RHBDF1		TACC2		SUSD1
	ITPR3		ARHGEF9		SNAI3		ARHGAP22
	MPP7		PTPN21		VASH1		SP5
	SLC26A11		ANKRD35		PPARGC1B		SLC6A16
	CAND2		MC1R		SH3GL3		ROR1
	KLRG1		ARPC1B		NPR3		IFIT1
	TMEM38B		KCNS3		TUBA1C		MAL
	EPSTI1		TNFSF9		GPM6B		SERPINB13
	FRMD4B		PPP1R1A		P2RX7		RND3
	SRPK3		SNORD15B		CES1		C1QTNF6
	RNF135		RARRES3		CHSY3		SH3BGRL3
	TNNC1		CLIC4		LAG3		HIF3A
	ARNT2		SYTL3		IGSF1		MEOX2
	METTL7B		IMPDH1		SIDT1		MAP2
	IFIH1		SCARNA9		CTH		SH3TC1
	LOC648149		RAB9B		NANOS1		MYRIP
	NBEAL2		CDH13		ATP6V1B2		KRT78
	SPEF2		TAGAP		PIK3R1		IGFBP5
	C6orf138		LRRC32		FNDC5		ATOH8
	FRK		CYP4X1		DENND3		NFIX
	LAMB3		CATSPER1		ACVR1C		GPD1L
	APOBEC3G		ADH5		OLFM1		CLC
	CTSC		FHOD3		WFDC3		PLEK2
	FCAR		PCDH12		GSG1		RCSD1
	DKK3		COL5A2		GALC		AMPH
	LPAR1		FAM134B		RAB23		CACNA2D4
	ICOSLG		C5orf4		JPH4		ADPGK
	RPL17		COL12A1		IGF2BP3		NBEAL2
	LIMCH1		RASGRP1		SERPINB9		ITGA4
	SNORD16		HSPA2		SGCE		GPR84
	C5orf4		C10orf58		GPD1L		DPEP3
	SCGB3A2		MPZL3		MAP1B		CAMK2N1
	FBLN2		PACSIN3		LHFP		SNCA
	GNA15		DOK1		ARPC1B		EBI3
	HIST1H1B		PDZD2		RN7SK		WIPF3
	CRTAM		SLC26A11		PHLDA2		TSPAN2
	DOK1		RAB37		GLB1		CFB
	SLC39A11		NDRG2		SCARNA9		COL4A3
	GNG8		C11orf35		AFAP1L2		KCNK5
	FAIM2		A1CF		LRCH2		BMP2
	PACSIN3		DPEP3		POTEF		HPGDS
	AGTR1		SPTBN1		HIST1H3F		NAGPA
[truncated: 1,873 more rows]

## Sheet: gender
CAS-MALE	KIAA0226L	CAS-FEMALE	MMP7	FAS-MALE	C16orf54	FAS-FEMALE	HBM	IPAS-MALE	FAM78A	IPAS-FEMALE	IGJ
	FABP5		MMP9		ACP5		AHSP		MARCKS		SLAMF8
	TPST2		AIF1		AMICA1		DEFA4		MILR1		DDIT4L
	PLAU		CCL3		HMHA1		MPO		C6orf192		FYB
	HLA-DRB1		PLCB2		ARHGAP27		CA1		SGK223		CXCR3
	PTGER4		MARCKS		TRIM25		ELANE		GMFG		CEBPA
	TMEM51		MPEG1		RASAL3		EPB42		ARHGAP25		IRF8
	HLA-J		LAIR1		IL10RA		TRIM10		SRGAP2		IGLL5
	SPP1		RAC2		ARHGAP4		LOC100128348		LRMP		IRF5
	RIMBP3		ITGAL		CSF1R		KLF1		TSPAN18		FABP5
	IL4I1		RAB7B		PLXND1		AZU1		TBC1D10C		ANKRD58
	CTSL1		TNFAIP8L2		SLAMF7		NFE2		OSBPL3		LAIR1
	MMP9		LAT2		MYO1F		S100P		ARHGAP27		C1QA
	HLA-DPA1		SEZ6L2		TBC1D10C		MYB		DGKZ		CD68
	C15orf48		C3AR1		MMP9		CD24		MPEG1		IL10RA
	C13orf15		HCST		ARHGAP25		PRSS57		XLOC_l2_006404		C21orf96
	C21orf96		CDKN2A		LSP1		CLC		PCDH12		HLA-DMB
	HLA-G		SELPLG		MPEG1		GYPB		TRAF3IP3		LTB
	CCDC88B		A1BG-AS1		TRAF3IP3		SPTA1		LAMB1		MPEG1
	DOCK8		CCL3L3		PLCB2		BPI		STAB1		ITGB2
	SIRPA		FYB		FAM110A		PRTN3		STK10		MAFB
	FGR		DEPTOR		CCL18		ANK1		C1QTNF6		CXCL9
	ABCA1		BCL11A		ADAP2		PRG2		RASAL3		CSF1R
	RAC2		ABCC5		RIMBP3		C17orf99		ABCC5		GZMK
	HCST		PTCRA		STAB1		XLOC_000346		MYO5A		GBP5
	IL1B		VAV1		SGK223		SLC22A16		TRPM2		MZB1
	ITGAX		IL4I1		CCR5		PGLYRP1		PLXND1		C2
	XLOC_l2_012953		NCF1		OSBPL3		OLFM4		HCLS1		AMICA1
	CASP1		SLC40A1		FGD3		IFIT1B		ADAP2		LAPTM5
	PLEKHO2		ITGAM		CD163L1		PF4		FGD3		CD2
	NFKBIE		BLNK		MFNG		VSTM1		TMC8		MXRA5
	NOD2		ADRBK2		CD2		CEBPE		DUSP6		NFAM1
	PTGS1		TRAF3IP3		HLA-DRB1		CDT1		COL6A3		CECR1
	SIGLEC9		ATG16L2		CYTH4		HEMGN		SIGLEC1		C1QC
	GPR65		C1QA		FOLR2		CEACAM8		FHOD1		SYK
	ATP6V1A		CCL4		ARHGAP9		HIST1H3H		LTB		LIPA
	F11R		LGALS9C		HLA-DMA		RHCE		LYN		PYCARD
	MAPK13		LST1		ADRBK2		CHI3L1		DOK3		XLOC_002623
	BID		RNASET2		DDX60L		COL10A1		HMHA1		RNASET2
	HLA-DQB2		MEI1		ITGAX		TSPO2		KCNQ1		EVI2B
	ITGB7		ARHGAP25		INPP5D		PPBP		TMEM44		RGS10
	CLEC4A		LY86		ABCC5		RETN		GMIP		KLRG1
	TBC1D2		PYCARD		HCST		KRT1		ITGAL		HLA-DRB4
	LIPA		CCR5		HLA-DPB2		RHAG		C1QC		HAVCR2
	ITGAM		PTPN6		CXCR3		HIST1H2AI		HLA-J		FOLR2
	VCAM1		NDUFA4L2		NLRC3		PTTG1		INPP5D		C20orf103
	EMR2		CD84		CD52		SEC14L4		MYO1F		C16orf54
	IRF7		FOLR2		SAP25		CFP		SAP25		NLRC4
	CORO7		TMEM51		S1PR4		LTF		RHPN1		C22orf34
	FAM110A		HMHA1		SYK		HIST1H2BF		TNFRSF25		LGALS9C
	CADM1		ACCN4		LTB		CCNE1		CMTM7		KLHL6
	KCNN4		PIK3CD		NFAM1		IBSP		PCOLCE		TNFAIP8L2
	TMEM180		LSP1		SPI1		GFI1B		AMICA1		C9orf167
	CA2		FAM78A		TMC8		RNASE3		GPIHBP1		TNFRSF25
	CTSL1P8		ASPHD1		FAM78A		ARG1		ARHGAP4		C1QB
	DOK1		VAV3		FBXO41		LCN2		NLRC3		NCF1
	PLEK2		LILRA4		CCDC88B		HIST1H1B		MDK		PARVG
	ADAM8		GAA		SLAMF8		BLVRB		COTL1		ARHGAP27
	RASGRP3		CD163L1		LYN		HBQ1		CYTH4		KCNQ1
	CEBPE		STRA6		ITGB2		PRG3		DENND2D		RBM47
	RNASET2		FCGRT		ITGB7		E2F7		MAFB		LAMP3
	GPR137B		PPP1R3G		TMEM176B		CLEC1B		CCL3L3		DHRS9
	DENND2D		DPP4		VAV1		ICAM4		STAC3		CD40LG
	MFSD1		GALNT5		STK10		HJURP		FSCN1		BCL11B
	DRAM1		LGALS2		LILRB2		HMBS		COL4A1		CD53
	BCL2A1		LPAR5		FCGR3A		FAM43A		RNF125		SPI1
	CTSB		MILR1		AGPAT4-IT1		RGL4		LAMA4		ADAP2
	APOE		BTK		SLC22A18		CDC45		CD53		HLA-DMA
	UNC5B		HLA-DMA		GMIP		GATA1		LAT2		PTPRJ
	CYTH4		SAP25		RAC2		PHOSPHO1		IRF7		ARHGAP9
	SKAP2		SYK		NCF1		MXRA5		C16orf54		HMHA1
	PAG1		CD53		HLA-DMB		EPB49		SPI1		SLAMF7
	TLR1		SIGLEC1		LAIR1		RNASE2		CD36		CYBB
	TNNI2		KCNN4		CD14		COL1A1		C22orf34		CTSK
	FCGR3A		ITGB7		SELPLG		CEACAM6		NFAM1		FCGR2C
	FBXO41		C16orf54		LIPA		DTL		SECTM1		C4B
	PSD4		BIN2		PSTPIP1		BGLAP		CEBPA		VAMP8
	ARHGAP9		GUSB		LAT2		MMP12		GIMAP1		CMTM3
	FBP1		PFKFB4		SLCO2B1		PNOC		COL5A3		TRAF3IP3
	MREG		TNF		TYROBP		FCN1		ATG16L2		TSPAN11
	KLHDC7B		SIGLEC15		ATG16L2		TACC3		MDFI		FCER1G
	SLC25A19		LILRB3		MEI1		CDC7		CCDC48		CASP1
	ATP6V1B2		DAPP1		ARHGAP30		DLGAP5		ARAP3		CPVL
	APOBR		CCDC88B		C2		RAB3IL1		STMN2		NLRC3
	LOC100507420		ARHGAP30		PTPN6		GP9		NID2		ALOX5
	NRIP3		CD109		TNFRSF21		XLOC_006433		LGALS9C		PLCB2
	CD83		TYROBP		FCGRT		CCNB2		SYK		TNF
	CTSD		PTPRJ		IFI30		TUBB1		ROBO4		ARHGAP25
	KIAA1199		MATK		ITGAL		CRABP2		EVI2B		HCST
	LYN		SLCO2B1		ITGAM		HIST1H2AH		RHBDF2		MAF
	TRPV2		TIFAB		ALOX5		FANCI		PDGFB		SGK223
	CD52		ITGB2		HCLS1		PBK		ADAMTS14		PTAFR
	ARHGAP27		NPL		HLA-DPA1		CXCR2		ANPEP		CD163L1
	ZNF671		GATM		LGALS9C		SLC4A1		GPR116		FGD3
	SEZ6L2		PAPLN		DOK3		HBG1		XLOC_002623		CTSB
	CACNA2D4		FGD3		DPP4		KEL		JAK3		TLR7
	CXCL16		CSF1R		C6orf192		EGR2		COL1A1		LPAR6
	CNIH3		ASCL2		IRF8		ANXA8L2		FAM43A		ARHGAP30
	AQP9		PTAFR		GALNT6		ABCC13		CCL3		XLOC_l2_004840
	CD300A		TPP1		SIRPG		KLK1		CECR1		CCL3
	MX2		MAFB		CYBA		ARID3A		NDST1		NPL
	OASL		CD74		C1QA		TRIM58		SH2D3C		ARHGAP4
	COTL1		PBX4		CARD9		RFESD		SLAMF8		MIAT
	STK10		CYTH4		CECR1		DAPP1		CCDC88B		VAV1
	MMP7		IBSP		CCL3L3		BIRC5		TLE2		GMFG
	CSTB		ANPEP		XLOC_l2_012953		TSPAN32		SHANK3		LST1
	ASPHD1		TIAM1		CCL3		DHRS13		XAF1		SEPP1
	LAPTM5		MLC1		MAFB		LOC606724		COL1A2		FAM78A
	SLC15A3		PLEK2		PTAFR		XLOC_001873		SCARF1		AIF1
	ITGAL		FCGR2C		APOBR		SPDYE8P		MT1F		FERMT3
	KRT31		GMIP		CFP		HIST1H3F		COL27A1		TYROBP
	LSP1		LAPTM5		LILRB1		POLQ		APBB1IP		LY86
	LHFPL2		PLA2G15		ADAM8		RGS18		CCR5		LCP2
	RASAL3		FERMT3		CEBPA		CTSE		THY1		SMPD3
	STEAP3		ADAP2		CTSD		OSBP2		PLCB2		SIGLEC1
	RALA		TRGV7		KCNQ1		NUSAP1		RAC2		TLR1
	NLRP12		LOC100506966		MIAT		PTTG2		ARHGAP9		EMB
	P2RY6		FCGR2A		CCL5		PRRT4		FLJ45340		MS4A7
	JAKMIP2		GPR34		TNFRSF25		KIAA0101		VAV1		CCR2
	MXRA5		ARRB2		LAPTM5		BCL11A		ADCY4		FBXO41
	CARD16		IL2RG		PLA2G15		CMTM5		NCF1		SLC40A1
	C1orf93		CD83		MS4A14		DHRS9		CSF1R		EVI2A
	GPR160		MNDA		TNF		COL1A2		PTAFR		LCK
	PTPRJ		AMICA1		CORO7		XLOC_000764		CPNE5		LAT2
	NPC2		ACRBP		LCP2		MLC1		IL10RA		CCR5
	BIN2		ADAM8		CD53		MLF1IP		CCL14		CSK
	HAMP		TNFRSF21		DPEP2		DCAF12		CPXM1		HLA-DRA
	LTB		GPR65		HBA2		ARL11		LAIR1		GPR65
	NCF2		CYP2S1		XAF1		ZWINT		FABP5		IL7R
	FAM49B		FCGR1B		FGR		BMP8B		LPL		PCOLCE
	C22orf34		DDX60L		HLA-DRA		PKMYT1		COL3A1		SLA
	ARHGAP25		MARCO		SLC15A3		SCARNA20		SLAMF7		GPR34
	PARP12		CCL5		GBP5		VDR		APOBR		NFKBIE
	IFIT3		IL10RA		KLHL6		RECQL4		LOC100132247		MYO1F
	CXCR3		NFKBIE		ARRB2		SELL		KAT2A		PLA2G7
	PSAP		TFEC		CCRL2		EPCAM		LY6H		FCGR3A
	RGS19		XLOC_001215		APBB1IP		TTTY16		PDE2A		PNOC
	PLCB2		CLEC7A		STAC3		SLC25A37		DDIT4L		VSIG4
	XLOC_008644		HLA-DPA1		CYBB		XLOC_007727		TK1		HLA-DQA2
	LILRB2		IL6R		DEF6		TESC		CD68		CTSH
	KCNJ2		ADRB2		CCL4		NLRC4		DPP4		PIM2
	PTPN22		LCP2		C22orf34		HIST1H2AG		HLA-DMA		MRC1
	DAPP1		TLR7		IL7R		UBE2T		ACP5		IFI30
	CCRL2		SPINK1		ABCA7		TIMD4		EGFL7		DENND2D
	TYROBP		ALOX5		CCR1		KRT18		LOXL2		C4A
	EGR2		SLAMF7		SIGLEC1		HIST1H3B		CCR1		CD8A
	OSCAR		APOBR		HMOX1		TFDP1		DLX5		CYBA
	GALNT6		FCER1G		ANPEP		PODXL		CCL4		SRGAP2
	ITGA4		NCF2		RNASE1		ASPM		HLA-DRB1		CARD9
	CHI3L1		GPR137B		FCGR2C		MICB		IL7R		RARRES3
	CRTAC1		TNNI2		VAMP8		RBM38		CHI3L1		LOC100505592
	SAMD9L		DHRS9		FYB		HIST1H2AJ		CD2		CCL5
	DOK3		GALC		PLA2G7		GCA		LOC100653210		LY96
	MARCKS		CTSS		EGR2		HIST1H2AL		IGJ		CD27
	HCLS1		VAMP8		NKG7		HIST1H3J		PLTP		RAC2
	DDX60L		XLOC_l2_009273		RASL10A		CASC5		BIRC5		SASH3
	PFKFB4		OAS2		IGLL5		DEFA3		MS4A7		TMC8
	SLAMF7		TMEM86A		TNFAIP8L2		OXTR		IBSP		CCR1
	OLR1		P2RY13		EVI2B		TSPAN5		CARD10		DOK3
	TMC6		SHISA3		CD68		ARHGAP11B		LILRB2		ANPEP
	HTR2B		FCGR3A		EMR2		PIK3R2		RASIP1		APOE
	CD14		KIAA1199		DHRS9		SNCA		FGR		CCL4
	IFI30		PLA2G7		UCP2		RIMBP3		CSF3R		HLA-DQA1
	MMP12		C5orf20		PTPRJ		C9orf167		BCL6B		S1PR4
	VAMP8		RPS6KA1		CD84		XLOC_l2_010064		LHX6		BHLHE22
	HAVCR2		CD68		PYCARD		STK10		CCL5		PVRIG
	SLC39A8		CECR1		NCF4		ALAS2		ALOX5		BATF
	PLXND1		CA2		DENND2D		C15orf50		CPNE7		CCL3L3
	CYP27B1		RASL10A		APOE		XLOC_007546		LOC100509175		ADCYAP1
	GPNMB		INPP5D		TRPM2		RAB27B		IGLL5		COL6A3
	MFNG		KCNQ1		ASCL2		ESPL1		TNFRSF10C		HLA-DPA1
	ALOX5		NFAM1		EMILIN2		TRIM59		CX3CR1		TRIL
	IRF8		PDE6G		CTSB		KIF2C		CXCL12		CD52
	ARHGAP4		PLD3		RNASE6		SALL4		FCGR3A		RASSF2
	PLA2G15		CLMN		LST1		XLOC_008833		SLCO2B1		CXCL12
	OAS3		UNC93B1		LILRB3		XLOC_l2_009273		HLA-DRB4		IL2RB
	INPP5D		C2		SASH3		CENPM		IFI30		EBI3
	APOC1		HLA-DPB2		CSF3R		CA2		LAPTM5		TREM2
	CTSS		CCR7		RASSF2		CD5L		FOLR2		CD74
	TRGV7		IRF8		CD74		XLOC_002054		ITGAX		ACP5
	PIK3AP1		XLOC_011331		FERMT3		XLOC_003260		MS4A4A		CCL18
	TRAF3IP3		CD300A		RAB7B		FAM78A		C4B		MS4A14
	FYB		TLR1		OSCAR		LOC100288637		TNFAIP2		CD5
	LCP2		CRABP2		IRF7		CEACAM4		XLOC_014072		CD3D
	GLA		SLAMF9		RASSF4		XLOC_000934		ITGB2		MMP9
	HLA-DMB		LILRB1		TBC1D2		XLOC_006508		ADAM8		SLCO2B1
	LPXN		BID		PTPRC		TROAP		HLA-DQB1		IL4I1
	C16orf54		TBC1D2		MS4A7		MKI67		PNOC		MS4A4A
	LOC100505592		CTSZ		DENND1C		COMP		MXRA5		CD8B
	AMICA1		SLAMF8		PVRIG		KRT18P55		APOE		TBC1D10C
	MATK		PARVG		HDC		CHAD		MMP9		LOC100130811
	P2RX4		ANXA8L2		CD6		CTAGE10P		CCL18		CCDC88B
	LAT2		UCP2		ZNF683		CYBB		CHRDL2		COL1A1
	EMILIN2		CCR1		PLD3		SMPD3		MYOC		CD6
	MICB		MYBPH		FUCA1		GP1BB		PPP1R9A		UCP2
	FMNL1		CNIH3		PARVG		FOXM1		CHODL		COL10A1
	ARHGAP30		DPEP2		TLR1		TNFSF11		CCRL1		TM4SF18
	PTPN7		LIPA		CD3D		PRKAR2B		ERBB4		RASAL3
	VAV1		HRK		HLA-DPB1		LOC642422		RNF180		NID2
	TM4SF19		CYTIP		STRA6		ACSL6		TC2N		NCF4
	RPS6KA1		ANKRD58		VAV3		TSPAN11		PCP4		TPSAB1
	TLR7		C13orf15		CD37		XPO7		MYBL1		GPR171
	RBM47		SPP1		C1QC		LOC100505613		IL17D		PTPRCAP
	SGK1		PLBD1		FABP5		PLA2G12B		HIGD1A		FSCN1
	SRMS		CCRL2		SLC7A7		XLOC_002096		BEX5		RNASE1
	OAS2		CCR2		RBM47		LOC401176		NOX4		CYTH4
	PAQR5		XLOC_003228		SLC40A1		XLOC_011074		DUSP26		EGR2
	CD84		CSTB		AIF1		RPS4Y1		PTPLA		LOC100653210
	SLAMF8		ITGAX		FBP1		PPP2R3B-AS1		CFL2		FKBP11
	CCR5		MPP1		GPR65		CADM2		HSPB7		IRF7
	ITGB2		HLA-DRB4		COL1A1		NDC80		LEFTY2		SLC15A3
	CTSZ		NAPSA		CPVL		TAL1		DOK7		LOC100508196
	ADCY7		C11orf41		LOC100506897		LOC441455		NPY1R		SERPINA1
	SPINT1		CD40LG		BIN2		LYL1		C21orf7		TNFRSF17
	LIMK1		IL1B		SPP1		XLOC_003403		GADD45B		SKAP1
	MYO1G		HVCN1		NCF2		XLOC_l2_005245		TMEM47		FABP4
	LY86		OSCAR		COTL1		STAT6		IGFBP6		ITGAL
	CSF1R		TREM2		RNASET2		FUT1		MYOZ1		IRF4
	MAPKAPK3		SLC25A19		HLA-DRB4		TRIM25		FIBIN		CX3CR1
	ASGR1		SNAI3		HSH2D		HIST1H4D		OCA2		CD38
	GRAMD4		CSF2RA		IL4I1		SERTM1		LUZP2		TMEM176B
	CMTM7		CXCR3		MNDA		CACNG2		PCOLCE2		ITGB7
	NCEH1		GALNT6		JAK3		CXCR2P1		FGL2		RHPN1
	MYO1F		LAMP3		LILRA4		LOC100506546		PLN		KLRB1
	IL21R		SLC22A18		C1QB		DEFA8P		ROR1		CHI3L2
	LILRB3		PVRL4		HBQ1		OR8B4		RIPK4		GZMA
	DEPTOR		HLA-DRA		MXRA5		LST1		MAOB		HLA-DRB1
	XLOC_l2_006821		ADAMDEC1		RUNX3		ICAM3		FSTL3		FAM101B
	TFEC		CLEC5A		PTCRA		KIFC1		KCNA5		MMP1
	SPI1		ACP5		TLR7		XLOC_011548		LONRF2		CXCL10
	IFIT1		HLA-DMB		CMTM7		SIRPG		WNT11		CD3G
	HMHA1		FUCA1		MPP1		XLOC_007543		FAM150B		PLTP
	CTSH		SPI1		HBD		XLOC_004135		SHC4		ITGAX
	MNDA		KCNJ5		IGSF6		TAS2R9		REEP1		CD36
	CCL3L3		SLC29A3		PLBD1		AQP10		MYH10		MS4A6A
	GMFG		C15orf48		CCR2		HIST1H3E		MAP2		LGALS2
	SLC22A18		RAB42		IBSP		FHIT		FBXO25		F13A1
	TIFAB		PIK3AP1		MYO1G		UBE2O		SNORD116-4		CD14
	PTPN6		NCEH1		CD83		XLOC_003016		SNORD116-6		CCR7
	TBC1D10C		CEBPA		MS4A4A		BUTR1		PGAM2		STAB1
	CPVL		MMP19		FCGR2A		HPGDS		SNORA11		C1orf186
	FAM96A		SCG2		TMEM51		XLOC_l2_013420		ACADL		MDK
	HLA-DRA		SCIN		CX3CR1		GOLT1A		CAB39L		FNDC1
	CYBA		LGMN		CD36		CAMP		PPP2R2B		HLA-DRB5
	SCIN		CD36		HBB		XLOC_011384		COCH		MS4A2
	OBFC2A		CEBPE		HLA-DQA2		MS4A3		MRAP2		STMN2
	FKBP15		LHFPL2		HS3ST2		MYBPH		SCARA5		CHI3L1
	SERPINA1		GPNMB		LY86		LOC100653234		LINC00312		APOC1
	SLC7A7		SLC15A3		CCR7		CPOX		GREM2		FCGR1B
	BATF		OAS1		RAB42		TPX2		SNORD116-19		FOSB
	PLBD1		CTSD		CAPG		RSAD2		UAP1		CPA3
	GPX1		MMP12		NPL		MAF		MGP		THY1
	CAPG		FGR		CPNE7		C1QTNF6		PI16		LPL
	ADAMTS14		TSPAN15		FCER1G		FSCN1		FBLN5		CD83
	CORO1A		LOC283454		TMEM180		XLOC_004244		GDF10		GIMAP6
	DPEP2		CPVL		HLA-DQB2		SHCBP1		KRT16		HDC
	CDKN2A		NLRC4		HCAR3		GPSM3		RAMP1		LY6H
	PODXL		FABP5		GZMA		CDCA8		FAM71E1		CHRDL2
	TMEM200A		CD52		LOC100506585		GLT1D1		LOC100652963		CD163
	TNFAIP8L2		LOC100506897		APOC1		GLB1L3		GUCA2B		GZMH
	LOC100506897		CTSB		CD3G		HIST2H3A		NFIL3		IBSP
	XLOC_001215		MREG		SLC31A2		RAD54L		JUNB		IL1B
	FCHO1		SLC7A7		LOC100505592		SPAG5		SUSD5		MT1F
	GGTLC1		HK2		ARL4C		XLOC_010597		OGN		CCL19
	NCF4		HK3		PAQR5		SLC36A1		XLOC_011344		NKG7
	IQGAP3		CAPG		LOC100653210		XLOC_000824		ZNF331		XLOC_l2_005804
	FCGR2A		RASSF4		SELL		MNDA		EFHD1		SPP1
	XLOC_l2_013301		IFI30		XLOC_l2_004840		STYK1		CARTPT		MYOC
	CARD9		S100Z		PDE6G		TCN1		KCNAB1		ITLN1
	FERMT3		HAVCR2		AQP9		SPC24		MT1M		LUZP2
	PTAFR		CD180		LGALS2		FAM46C		CST6		XLOC_005815
	SYK		PPAPDC1A		MZB1		CTSK		ITLN1		LINC00303
	PVRL4		PTGS1		XLOC_l2_006821		C12orf56		NOV		KCNA5
	ARL4C		CXCR4		SNX10		XK		LOC100507554		ALAS2
	HLA-DMA		HMOX1		TM7SF4		LOC100505853		LOC100507263		PNMAL1
	LUM		ST14		GZMH		XLOC_007406		C1QTNF7		CCL15
	EVI2B		PIM2		MIRLET7BHG		C16orf59		FBLN1		SCARA5
	CCL7		TM4SF19		TNFAIP2		XLOC_009826		CILP		XLOC_009932
	TREM2		RNASE6		LGMN		CAT		AOX1		HBG1
	SGK223		XLOC_l2_006821		ANXA8L2		CDCA3		XLOC_001011		STK32A
	UNC93B1		CD37		TM4SF19		XLOC_009418		TGM2		MYOZ1
	FNDC1		CYP27B1		FCGR1B		CDKN2A		SOST		GADD45B
	TIAM1		CD300C		MRC1		KIF26A		OMD		HIST1H1C
	IL1RN		NRIP3		NLRC4		XLOC_l2_007204		CFD		HSPB7
	S1PR4		PSAP		CD8A		MCM7		RGS5		XLOC_011052
	TLR2		DRAM2		TIMD4		C17orf76		VIT		LOC100130015
	TRPM2		C10orf81		TPPP3		GTSE1		ASPN		FAM150B
	HK3		CYP27A1		HLA-DRB5		XLOC_001215		SLPI		IGFBP6
	NUSAP1		XLOC_003146		C15orf48		XLOC_002462		RGS1		SLC2A4
	PPIF		CXCL16		ANKRD58		KIF15		HILPDA		FOSL2
	PPARGC1B		IGLL5		CYTIP		LOC388588		ACTA1		H1F0
	AIF1		KLHL6		MS4A6A		XLOC_013119		ADAMTS8		SSTR1
	FTL		HLA-DQA2		CXCR4		MCM2		ANGPTL7		TUBA8
	ABCC5		IFIT1		VMO1		XLOC_003200		SAA1		NOV
	FCGR1B		HTRA4		MARCO		SRGAP2		PLA2G2A		LRRC55
	HLA-DRB4		CDH3		NFE2		CENPE		MGST1		COL13A1
	CD300C		SLC31A2		SERPINA1		C19orf59		C3		HES4
	HVCN1		APOE		C1QTNF6		KRT23		NR4A2		LEFTY2
	MPP1		LOC283143		IGJ		XLOC_004988		C19orf33		SLC7A11
	FAP		VNN1		HS3ST1		HELLS		DPT		ZNF385C
	HN1		SLC37A2		HAVCR2		HMMR				GDF10
	DPP4		IL18		VSIG4		ZFP92				XLOC_000578
	CCR2		SLC2A1		MMP12		TM4SF19				HILPDA
	PARVG		MS4A4A		SEZ6L2		CIT				CILP
	LAIR1		LOC100509100		MMP7		XLOC_009984				MYBL1
	GMIP		MXRA5		HTRA4		LOC100652774				HIST1H1D
	TMEM86A		TMEM114		MMP25		UBD				BHLHE40
	CCL4		IFI44L		FCN1		AIFM3				OCA2
	KYNU		MAPK13		LPL		CYHR1				PER1
	HK2		APOC1		SLA		PRC1				NFIL3
	PTCRA		EGR2		OLFML2A		SLC40A1				KRT78
	CYP2S1		MOXD1		HLA-DQA1		TMEM132A				RGS11
	LILRB1		DIRAS1		CCL13		KIAA0125				DOK7
	MPEG1		HCAR3		PNOC		RAD51				NOX4
	C6orf115		LOC100507254		C10orf105		XLOC_000478				TFPI2
	CXCR4		ADORA2B		TREM2		CDH15				TGM2
	SEL1L3		MMP1		CXCR2		C22orf34				ADM
	RNU105C		PAQR5		CD163		UCP2				KCNJ3
	GM2A		RTN4R		CHIT1		FAM117A				CDH13
	CLDN23		TDO2		CXCL1		COL3A1				PCOLCE2
	VMO1		DSP		HLA-DQB1		LOC100128226				LOC100129846
	CRTAM		HSPA6		CLC		GMIP				XLOC_010931
	SUSD1		BCL2A1		RGS18		HBD				KRT16
	DIRAS1		MS4A7		PKD2L1		MGAT3				FOXS1
	BTK		HLA-DPB1		HBM		DPP4				KLF9
	SASH3		SLN		HBG1		ATP1B2				GPX3
	XLOC_014161		ATP6V0D2		DNASE1L3		TK1				ID2
	HLA-DRB5		COL1A1		OSM		PLAC8				ADAMTS1
	LGMN		LY6H		CHI3L1		C1orf228				XLOC_009994
	NFAM1		CHI3L1		IRF5		BIN2				SUSD5
	JAK3		IL1RN		SDS		TST				TMEM130
	LGALS9C		LOC100505592		STMN2		CXCR3				ANKRD37
	HLA-DPB1		C20orf103		MMP1		NT5M				NTF3
	CD2		FNDC1		SLC2A5		NFAM1				SLC2A1
	TXNDC3		RGS1		PPBP		PYCARD				AFF3
	STRA6		SLC28A3		PF4		APOBEC3A				UNC13C
	TPP1		TNNT1		MYBL1		SPNS3				KCNAB1
	ABCC3		MS4A14		MT1L		OLFML2B				DKFZp451A211
	PYCARD		SPINT1		MT1B		IFNE				HIST1H1E
	UAP1L1		IGSF6		MT1H		YOD1				XLOC_l2_009811
	VAV3		FBP1		HSPB7		NKG7				PPP1CB
	CD37		KRT31		SYNC		RAB37				IL17B
	CD68		GOLGA7B		MT1M		NRGN				XLOC_009549
	LST1		DBP		SLC22A3		XLOC_000138				SRRM4
	PLD3		EVI2A		SNORD116-6		CA8				ZNF331
	IGFLR1		EVI2B		CFL2		RBM47				DDIT3
	CCR1		CCDC30		DKFZp451A211		CLEC11A				CHODL
	C4orf48		PACSIN1		LMCD1		SAMD9L				XLOC_005566
	FGD3		SNX10		VGLL3		HIST1H2BB				VEGFA
	CCL3		TRIM58		FAM71E1		STAC3				PPP1R9A
	STAC3		LOC100653210		GADD45G		CCL13				LOC100507150
	HRK		PKD2L1		UAP1		CPNE7				TUSC5
	MFSD7		XLOC_001855		PTPLA		HSH2D				FAM107A
	CD74		RNU105C		LINC00312		CCDC88B				XLOC_009167
	HLA-DPB2		MZB1		TGM2		CD209				SNORD3B-1
	RELT		LOC654433		FAM83G		TIMELESS				GPR20
	ABCG1		TIMD4		TC2N		CD36				RARRES1
	SLC29A3		HLA-DQA1		ITGA5		NTNG2				DUSP26
	LOC283143		SGK1		STK38L		S1PR4				RIPK4
	KCNE3		HAMP		GUCA2B		XLOC_012240				RBPMS2
	ANPEP		SULT1C2		AKAP12		TNF				ERBB4
	AIM2		LPL		GADD45A		S100A8				WFDC1
	HMGA1P4		XLOC_l2_004840		PCP4		DEPDC1				DDIT4
	CD6		DNAJC5B		TMEM47		RPIA				CST6
	NPL		C14orf34		KALRN		HIST1H2BH				F5
	HLA-DQA2		SLC11A1		LOC100652963		HBA2				FSTL3
	SIGLEC15		SMPDL3A		SNORA11		GYPE				RGS5
	CIITA		SLC2A5		C13orf33		CCDC88C				SLCO4A1
	IBSP		OLR1		SNORD116-19		IGFLR1				PGAM2
	IFIT2		SLC14A1		SHROOM3		CRTAC1				ADAMTS8
	APBB1IP		PNOC		FAM19A5		PRR5				NR4A2
	CCL5		GAL		IL17B		FGFR3				AVPI1
	FCER1G		APOC2		LOC100507554		TYMS				PLN
	RUNX3		HS3ST2		FAM150B		BST2				EFHD1
	LOC100131096		OSM		OSMR		PDGFB				RN5-8S1
	KCNQ1		LOC154092		PCDH20		LTB				LOC100505882
	SCARB1		NIPAL4		FLNC		C16orf54				MCAM
	CD36		LOC100505994		HPR		XLOC_000316				SIK1
	NEURL3		XLOC_011608		XLOC_011107		PIGQ				RHOB
	ACP5		HBB		CRYAB		MAP3K11				P2RX1
	LILRA4		VCAM1		APOD		ACRBP				TRIB3
	ALOX5AP		RASGRP3		MRAP2		RAC2				CFD
	OAS1		STMN2		SERPINA3		ARHGAP30				PDE8B
	SLC2A5		ADORA3		LOC100652913		ADRBK1				ACADL
	ANKRD58		RNASE1		BDNF		SHMT1				SRL
	CD72		KLK1		DARC		ABCA7				TOB1
	GAS2L3		VMO1		PLN		FAM110A				RAMP1
	CLEC7A		IGFBP1		CARTPT		MMP9				MRAP2
	CLEC5A		CX3CR1		SUSD5		YPEL4				PI16
	GZMA		XLOC_l2_013301		HP		CCR1				SOST
	SPOCD1		C1QTNF4		CST6		ZBP1				XLOC_003181
	HS3ST1		GRP		XLOC_004263		MFNG				VIT
	CD82		HBA2		NPR1		NXF3				PCP4
	LOC154092		IL7R		RAMP1		BPGM				ADRA1B
	TNFRSF21		CCL18		TFPI2		SASH3				RBM24
	C5orf20		AQP9		SAA1		LOC441268				GADD45G
	SLC17A9		FOSB		PARM1		AGPAT4-IT1				TMEM181
	IL10RA		MYOC		PLA2G2A		DLX5				HBD
	NLRC3		APOD		PPP2R2B		WIF1				XK
	XLOC_003228		PLA2G2A		AOX1		MAL				HBQ1
	KCNJ5		LINC00473		GADD45B		ARHGAP9				FLNC
	ADORA2B		FAM180B		SYNM		HIST1H2BO				ACTA1
	SNX10		PLP1		PI16		EOMES				HBA2
	TMC8		FAM198A		RIPK4		SGK223				LOC728052
	HLA-DQB1		RASL12		PTX3		ARHGAP25				SELE
	LOC100508196		C3orf70		RBPMS2		P2RX7				RGS1
	TNF		LOC100507150		RARRES1		LMO2				ADAMTS4
	CD53		DIO3		DUSP26		KCNH2				TSPAN8
	PDE6G		XLOC_l2_014504		HSPB3		GMFG				CSF3
	CECR1		LOC100507505		XLOC_013983		MMP7				HSPA1B
	SKAP1		WNT11		SHC4		STRADB				PSPH
	ICOSLG		CHAC1		KRT16		CTSB				ZFAND5
	LOC283454		CHRDL1		HILPDA		MPEG1				DIO3
	NCF1		NTN1		CRISPLD2		IL18RAP				APCDD1
	NCKAP1L		ADIPOQ		GPRC5A		PIF1				HSPB3
	HCAR3		CITED4		DES		LUM				TSC22D3
	TMEM176B		KRTAP6-3		REEP1		C4orf48				APOD
	IL2RG		FAM19A5		SERPINE1		SPTB
	TFCP2L1		LOC100506310		ABRA		STEAP3
	OSBPL3		CYP19A1		C3		RHPN1
	RAB42		AMPH		WNT11		LGALS2
	POSTN		PHYHIP		RN5-8S1		KCNJ2
	FAM78A		LDOC1		NFIL3		DIO3
	SIGLEC7		PTPLA		ANGPTL7		MYBL1
	CYP27A1		CFL2		HSD11B1		PSPH
	CD40LG		CXCR7		RASD1		LOC100652777
	ABCA7		LOC100507332		LONRF2		PCSK1
	IL18		GPR64		ADAMTS4		PTGFR
	MAFB		SMTN		CXCL14		ELL2
	RASSF4		DUSP26		LOC100506304		DES
	SLC31A2		PPP1R9A		DIO3		KRTAP19-2
	TUBB3		TAC1		SCRG1		SPON1
	LPAR5		LOC100129846		CLDN11		UAP1
	CCNB2		ASNS		SCARA5		STX10
	SLC22A18AS		ABCA8		XLOC_007433		XLOC_009255
	PPAPDC1A		LRRN4CL		FHL5		SOBP
	CPNE7		HTRA3		CSF3		BHLHE40
	SLC11A1		CDH19		CHRDL1		ID2
	C2		FLJ35024		GREM2		ITIH1
	ASCL2		GDF1		ADM		XLOC_004956
	ADRBK2		XLOC_l2_014191		MYOC		CHI3L2
	KLHL6		2024-03-03		CASQ2		LOC100133190
	SIRPG		ABLIM1		RGS5		AOC4
	HLA-DQA1		RBPMS		C16orf89		PRSS36
	PVRIG		XLOC_013983		AVPR1A		XPNPEP1
	UCP2		ACADL		ANKRD1		XLOC_003181
	CEBPA		IL17D		CILP		LONRF2
	HCK		REEP1		VIT		SNORA11
	CCL18		ADAMTS1		SPON1		XLOC_004187
	FUCA1		C8orf84		RPA4		RYR3
	AOAH		SDIM1		ACTA1		KRT14
	ADAMDEC1		IGF1		SELE		KRT16
	MEI1		SPON1		XLOC_009764		PSPHP1
	LGALS2		PLIN1		XLOC_012294		PKDCC
	ARRB2		HSPB7		XLOC_004956		PHYHD1
	XLOC_l2_004840		PLN		KRT79		STON1-GTF2A1L
	RHBDF2		GLI1		XLOC_010855		DHRS4L1
	MS4A14		LONRF2		GPR182		SLC19A2
	VAC14		H1FX		IL6		HSD11B1
	NLRC4		IGFBP6		PPP6R1		GPRC5A
	FCGR2C		CSRNP1		XLOC_l2_007770		XLOC_006443
	HSPA6		FLNC		GPR179		RN5-8S1
	VNN1		AUTS2		XLOC_007020		GREM1
	JPH4		FSTL3				ARHGEF4
	NKG7		ROM1				HSPB3
	FMO3		ZEB1				UQCRBP1
	LOC100506585		TSKU				TGM2
	HS3ST2		SRRM4				XLOC_000695
	CX3CR1		ABTB2				XLOC_007052
	MAN2B1		SLC25A4				CKMT2
	MOXD1		UAP1				FCN3
	LOC100506115		KALRN				LOC650226
	SAP25		DNAJB5				XLOC_011134
	RNASE6		FGF18				NAA40
	CD3D		DACT3				RBM24
	LOC100130238		C21orf63				LRCH2
	ATP6V0D2		NAP1L5				SFN
	TSPAN15		ANGPTL1				CLDN11
	PIK3CG		C11orf96				MACROD2
	MILR1		RAB3C				ERRFI1
	LOC643988		FERMT2				XLOC_007697
	OSM		SORBS1				OSMR
	PTPRC		CHRD				SDC4
	TM7SF4		RYR2				NEURL
	GPR68		GALNTL1				LOC100505566
	ECM1		FGFRL1				C20orf141
	CYTIP		CASQ1				FAM188B
	DHRS9		PRUNE2				XLOC_004351
	THY1		SLC7A5				NOX4
	TIMP1		SCRG1				CSRNP1
	KLK1		ADRA2C				PLA2G2A
	SELPLG		CNTN4				USP53
	CD3G		LIPE				SAA1
	GZMK		SCARA5				AKAP12
	XLOC_001855		LOC731932				LIG3
	CXCL10		GPR133				RBPMS2
	GPR84		NPAS2				PDE1C
	LILRA3		TC2N				HIGD1A
	GCHFR		PRRX2				ITGA5
	CD300LF		RIMS4				SLC39A14
	C1QA		TMSB15A				XLOC_l2_015201
	RASL10A		C3				LOC100133124
	SMPDL3A		BVES				C7
	NGEF		PI16				RARRES1
	SLC38A7		LOC100652963				SERPINA3
	LY96		MYOCD				PCDH20
	IL6R		LOC283174				XLOC_013983
	IGSF6		FAM107A				SFRP1
	C6orf105		TMEM88				TNFAIP8L3
	NDUFA4L2		CNN1				XLOC_009549
	TMEM114		SUSD5				FLJ20444
	PMAIP1		OLFM1				XLOC_l2_000006
	SDS		FBLN1				GPX3
	XLOC_011608		CRISPLD2				ASS1
	MMP1		NKD2				CCL19
	PLA2G7		CXCL14				RASSF8
	GBP5		GRB14				PI16
	LOC644189		NXPH3				SH3BGR
	C3AR1		ALDH1B1				IGF1
	LRRC33		GPRC5A				ZDHHC21
	HTRA4		BDNF				PHYHIP
	CD163L1		CSDC2				SYNM
	SLCO2B1		LINC00312				C13orf33
	RASGEF1B		RHOB				FRK
	ACCN4		RAI2				FAM36A
	C14orf34		DARC				C3orf70
	LOC645638		RYR3				MYL2
	ACOT4		FBXO2				CHRDL1
	TDO2		SEMA3B				XLOC_005566
	APOC2		LOC100506304
	LOC100131733		BAMBI
	BIRC5		SGCE
	MFSD2A		FIBIN
	EVI2A		ADAM33
	ADAP2		MSX1
	SLA		LOC442028
	GAL		NPR1
	TRIB3		SFN
	SCD		ABCC9
	IRF5		ABCC8
	FCGBP		RAMP1
	C6orf192		BAG2
	IGLL5		SYNC
	TNNT1		LGALS12
	RTN4R		SLMAP
	ZNF683		KCNA5
	GZMH		CSF3
	MIAT		DCLK1
	HMOX1		SHROOM3
	SBSN		MYH11
	C1QC		SPARCL1
	VNN2		TGFB3
	RGS1		WISP2
	MS4A7		MYEF2
	CSF3R		MTHFD2
	C5AR1		ARID5B
	ANXA8L2		FBLN5
	SERPINE2		SRPX
	C1QB		PROCR
	TMEM176A		BEX5
	PKD2L1		DES
	HOXB6		DOK7
	CH25H		SMAD9
	IGJ		PCDH11X
	SIGLEC1		LOC100505976
	MARCO		PLIN4
	LAMP3		RASD1
	ADORA3		TMEM61
	MZB1		H1F0
	LOC100653210		AOX1
	MS4A4A		RBPMS2
	FOLR2		GRRP1
	HBA2		C13orf33
	CCR7		NNMT
	IL7R		MRAP2
	AMZ1		ITGA7
	HBB		TNFSF14
	CHIT1		SEMA3D
	CXCL1		CERS1
	HBD		CDC42EP4
	ITGAD		MCAM
	HBG1		COL4A4
	SNORD116-6		NGFR
	BAG2		CNR1
	RNF115		PRPH2
	LOC401317		PDE4B
	TNS1		SIK1
	FLNC		AKR1C1
	MYOCD		VIT
	DCLK1		BDKRB1
	SLMAP		ENTPD2
	TEAD3		RARRES1
	DNAJB5		GNAZ
	ARID5A		XLOC_009582
	XLOC_013436		SLC22A3
	XLOC_008700		FAM71E1
	LOC401093		ELL2
	GSTA2		NTF3
	ACTBL2		FAM59A
	AXIN2		GUCA2B
	ALDH1L1		RGS5
	FAM59A		CHODL
	BAMBI		XLOC_003784
	FLNA		ZNF423
	FSTL3		PNLIPRP3
	SFRP1		TACSTD2
	XLOC_000587		PTGER1
	IGFBP6		BEX2
	MT1M		ITM2A
	LMOD1		TMEM100
	DES		SNAR-G1
	DKFZp451A211		PTGFR
	NFIX		CDC42EP2
	LGR6		IL17B
	SYNC		YAP1
	PCDH11X		SERPINA3
	SORBS1		PKDCC
	GPR64		LOC100507554
	LINC00112		DIO2
	RHOB		LOC100507008
	LOC100507150		LOC645954
	ANGPTL1		HPR
	NPR1		PRRT4
	MYL2		PHGDH
	ADAM33		ELOVL7
	SGCD		CRYAB
	CASQ1		PALM
	KCNIP3		NFIL3
	RAB23		SOCS2
	NPR3		BDKRB2
	IL17B		HIST1H1C
	SMTN		FAM43B
	FGL2		TSPAN7
	TMSB15B		XLOC_000670
	C14orf132		VGLL3
	TC2N		PITX1
	CFL2		MYOZ2
	PTPLA		C16orf89
	SNORD116-19		KCNIP3
	FERMT2		ADAMTSL3
	PLXNB1		SYNDIG1
	SEMA3D		BTC
	LOC100652963		EDN1
	LOC648149		PARM1
	FILIP1		NPNT
	HPSE2		TCEAL2
	C3orf70		SFRP1
	PDE8B		KCNK1
	LINC00312		SHC2
	CCRL1		LINC00112
	KLHDC5		SNAI1
	PHYHIP		XLOC_l2_013193
	TCEAL4		RGMA
	TFPI2		ISM1
	LIMS3-LOC440895		FILIP1L
	HSPB6		S1PR3
	CNTN4		GPR56
	PDLIM7		TNXB
	AKAP12		IL6
	DMPK		ADAMTS4
	FBLN5		LOC100506941
	TCEAL5		LMCD1
	OSR2		C12orf53
	EFHA2		XLOC_014082
	MYOM1		CBS
	C7orf41		NBLA00301
	CHODL		MT1M
	CHRDL1		NEXN
	ITGB1BP2		IL33
	ELN		XLOC_004050
	SVIL		PIK3R3
	LGI4		IGFBP4
	MYO18B		HIST1H1E
	DBN1		MGST1
	DAAM2		CILP
	ACTG2		CAMK2N1
	ACADL		TIMP4
	MXRA7		FOSL2
	PKDCC		SLC7A11
	PI16		GALNTL2
	LOC100129846		GFRA1
	VIT		LRG1
	CSRP1		CD248
	CAB39L		LOC100509105
	MT1E		HP
	SHROOM3		ADAMTS8
	MAPK4		HPSE2
	RYR3		ADAMTS9
	OSR1		HAND2
	NTN1		VAT1L
	CRYAB		GPC3
	ROR1		LOC400456
	LPP		LOC100506767
	SPON1		LOC729080
	IL17RD		ACTG2
	PCDH7		TMEM47
	NEXN		ID1
	BTC		FHL5
	NXPH3		SLPI
	LOC100507008		FETUB
	CSDC2		ADH4
	UNC13C		XLOC_001343
	VASN		SLC39A14
	NT5DC3		XLOC_001426
	ADAMTS1		XLOC_l2_002790
	IQCJ-SCHIP1		TFPI2
	GPRC5A		LBP
	TPPP		FAIM2
	MSX1		XLOC_002696
	IL11RA		TNFRSF6B
	PRRX2		XLOC_001865
	NFIA		KCNK17
	NAP1L5		LOC100506783
	PYGM		STEAP2
	LOC100509553		TAF1L
	ACTN2		PTX3
	BEX2		PRO0471
	LOC645954		LOC100130507
	JPH2		LOC100507412
	FAM19A5		XLOC_014334
	PTPN21		MT1X
	HSPB7		CYP1B1
	PARM1		FBXL19-AS1
	SOCS2		HIST1H1D
	MAP1B		LOC645752
	TMEM61		XLOC_003633
	LOC100507334		XLOC_006345
	TIMP4		KCNJ8
	ITGA7		DCN
	PLCE1		NAMPT
	APCDD1		MT1H
	MAP2		LOC388276
	XLOC_003784		MLXIPL
	MEIS1		MT1E
	ADRA2C		WIPF3
	RAI2		XLOC_l2_008434
	LDOC1		XLOC_005088
	ST6GAL2		MT1A
	RAMP1		ANGPTL7
	LRRN4CL		LOC100652755
	PGM5		GNG13
	RBPMS		PRICKLE1
	LOC100507554		IGLON5
	CSRNP1		DZANK1-AS1
	XLOC_l2_013193		XLOC_004062
	CSRP2		CASQ2
	PALLD		XLOC_007433
	FXYD1		MAPK4
	ZBTB16		MUC19
	CCDC146		XLOC_003652
	LOC283174		LYVE1
	LIMS2		XLOC_l2_008783
	LAYN		KIAA1045
	KALRN		XLOC_012601
	PID1		LOC100131060
	SYNM		XLOC_012558
	PACSIN3		LOC728755
	TMEM30B		MT2A
	YAP1		XLOC_013765
	PKD2		SMPX
	FILIP1L		STH
	SCARA5		LDLR
	MTUS2		GAS1
	FHL5		XLOC_009810
	TTLL7		NPTX2
	RYR2		MT1B
	GRK5		SAA1
	REEP1		XLOC_004093
	MUSTN1		XLOC_008986
	TAGLN		XLOC_003542
	ZEB1		SNAR-F
	MYL9		FLJ40712
	NPTX2		DKFZp686K1684
	CNN1		XLOC_002224
	NTF3		XLOC_006908
	ANXA3		RBP4
	GNAZ		CLEC4G
	GALNTL1		MT1L
	PPP1R9A		FLJ43663
	TPM2		G0S2
	HSPB2		TMEM86B
	LONRF2		XLOC_l2_008976
	C11orf96		SELE
	HAND2		FGF7
	LOC729468		SVEP1
	PLIN4		KGFLP1
	PGR		PSPH
	FAM71E1		GSTM5
	SLC26A10		IRX3
	KANK1		C17orf53
	CDH19		PSPHP1
	FIBIN		SFRP4
	SCRG1
	PDLIM3
	ITM2C
	PRUNE2
	C7orf58
	SPARCL1
	NTRK3
	DACT3
	LMCD1
	AOX1
	TSPAN8
	SCHIP1
	FOXC1
	C13orf33
	SRRM4
	MCAM
	PRKG1
	NLGN1
	BMPR1A
	CD248
	PHGDH
	APOD
	VGLL3
	TMEM35
	MT1X
	CXCR7
	GJC1
	RASL12
	PCDH20
	OLFML3
	EFHD1
	PDZD2
	NFIL3
	ENAH
	RASD1
	DOK7
	MRVI1
	PLN
	SRPX
	FAM180B
	ADRA1B
	HTRA3
	SMAD9
	SOBP
	NBLA00301
	LOC400456
	MSRB3
	AMPH
	DUSP26
	MYEF2
	MYOC
	PDZRN4
	C8orf84
	ALDH1B1
	GAS1
	SH3BGR
	MRAP2
	LOC145694
	IL17D
	PLA2G2A
	LDLR
	TCEAL2
	AOC4
	KCNK17
	COL4A6
	XLOC_013983
	XLOC_007433
	LOC100506948
	BEND5
	TPM1
	BEX5
	COL4A4
	GULP1
	S1PR3
	TACC2
	RBP4
	SEMA3B
	GALNTL2
	NGFR
	CRISPLD2
	GUCA2B
	SGCE
	FBLN1
	ID4
	SH3GL3
	RBPMS2
	FREM1
	SLC25A4
	HP
	XLOC_l2_002790
	NPNT
	FBXO25
	PTPRD
	PALM
	RGS5
	C16orf89
	CXCL14
	ID1
	ARHGEF4
	WNT11
	SMPX
	LOC388276
	XLOC_l2_008434
	HPR
	MYH10
	PPP2R2B
	MYH11
	SLC22A3
	GNG13
	ADAMTSL3
	PRDM16
	XLOC_l2_008783
	CASQ2
	KCNJ8
	C12orf53
	NPY1R
	CILP
	TMEM47
	OGN
	TCAP
	C3
	LYVE1
	JAKMIP3
	MGST1
	FLJ42875
	DIO2
	HLF
	CNTN3
	KCNA5
	DARC
	PITX1
	ERBB4
	GPR20
	RCAN2
	PNMAL1
	SLPI
	SUSD5
	ADAMTS9
	ITGA8
	LIPE
	MIR143HG
	LOC100507412
	IGF1
	XLOC_000682
	ISM1
	ANGPTL7
	CLEC4G

## Sheet: macrophage polarization
CSF1
CSF2
MIF
TNF
MSR1
IFNG
IL10
IL1B
CCR5
CCL3
CSF1R
MST1
MST1R
CSF2RA
IL6
CCL2
CXCL8
TLR4
MARCO
CD163
IL4
CD4
CCL4
MAEA
CCL5
TLR2
MMD
CD68
NOS2
MRC1
RIPOR2
ABCA1
CSF3
CD14
PARD3
CCR1
IL18
ITGAM
LINC01672
CRYAB
PPARG
CHMP4B
IL3
PITX3
EPHA2
MMP9
CRYAA
WDPCP
PRF1
STAT3
CERNA3
MMP12
CD36
PIK3CG
MACIR
UNC13D
IL1A
TGFB1
CCR2
IL2
CDC42
NLRC4
APOE
MAPK1
SCRIB
CCL18
LINC02605
NLRP3
CXCR4
RAC1
RIPOR1
ICAM1
VEGFA
STAT1
ITGB2
JUN
GBF1
PARD6A
HLA-DRB1
ABCG1
NFKB1
PRKCZ
IL13
IL12B
CES1
HMGB1
LPL
STXBP2
CXCL12
SPI1
BDNF-AS
TMX2-CTNND1
MAPK14
IL5
PTGS2
STK11
LLGL2
CCL22
JAK2
VIM
CCL20
STX11
TP53
CD40
PRKCA
CAPG
VIPAS39
APOA1
CD209
AKT1
TLR3
SYK
LIPA
CD74
CHIT1
EMSLR
PTK2B
CXCL10
HAVCR2
RAB27A
SOD2-OT1
MAPK8
INTU
SLC40A1
KITLG
DVL2
IDO1
FUZ
IL17A
CD86
PWAR1
MARK2
CCR3
CRYGB
SLC11A2
CXCL2
CNR2
SCARNA5
TNFSF11
CD44
CX3CR1
RHOA
CD274
DVL3
SCARB1
IFNA1
CHI3L1
PRKCI
CCL11
PARD3B
WNT5A
GDF15
MAP2K1
NR1H3
DLG1
GAS5
SIRPA
MSN
CRP
CCR6
CTNNB1
DVL1
BMP6
MIR146B
VANGL2
MAPK3
MIRLET7C
P2RX7
PARD6B
HMOX1
RAC2
CRB1
IFNB1
SPP1
IL4R
TLR6
SMAD5-AS1
GSK3B
H19
CCR4
CRB2
SRC

## Sheet: DEGs between AS
CAS	TMEM132A	FAS	TMEM108	IPAS	LPL	AAS	HBA2
			PPP1R13L		SCIN		IL6
			PPP1R14C		CA2		FCN1
			KRT16		CTSK		HBB
					VNN1		BTG2
					CLECL1		SIK1
					LPAR5		IER3
					GPR34		HBEGF
					F2RL2		RGS2
					LHX2		CSF3
					BARX1		JUNB
					ATP8B4		SLC2A3
					GUCY1A2		PHLDA1
					TKTL1		GADD45B
					BDKRB1		PNPLA7
					DIO2		PTGS2
					STC1		LOC400456
					RAMP3		CCL2
					AKAP12		ANKRD33
							HIST1H1A
							PPP1R15A
							RPPH1
							ZNF223
							TES
							SLC19A2
							RNF19B
							FAM153B
							PFKFB3
							ASXL1
							RIMS4
							DUSP2
							RN7SL1
							TNFAIP3
							CDKN1A
							EVI5
							PLIN5
							ACTB
							NRK
							PPM1K
							CRIPAK
							SPTBN1
							GPRASP1
							ENTPD1
							SATB1
							SH3GLB2
							RIPK4
							P2RY8
							GUCA2B
							ZC3H12A
							ELL2
							SPOCK2
							USP7
							DYSF
							ATP13A1
							ZNF486
							NCL
							KRTAP6-3
							KALRN
							GSDMB
							ANKRD30B
							LRCH4
							YPEL3
							AHR
							BOK
							KIAA0922
							FLJ44124
							FAM19A5
							ROM1
							MYL2
							PLCB4
							RARA
							RNF213
							PDE4C
							DDX24
							BCL3
							TACC2
							TP53INP2
							FLJ34690
							ASS1
							HNRPDL
							WDR43
							CCDC146
							SMAD7
							VPS52
							FOXO4
							CCL15
							RNF11
							LSAMP
							EIF1AY
							ATP6V1E1
							USP53
							CHMP1B
							BDKRB2
							DUSP19
							HLA-A
							CES2
							TAF13
							HMG20B
							SEMA4A
							RNU12
							ABRA
							TUBG2
							KHNYN
							TLN1
							CCNL1
							DGKD
							SNORD107
							MT1H
							TJP2
							SNORA10
							NOL10
							TERF2IP
							USP36
							COX19
							UBA7
							NHS
							ARHGEF9
							LOC401317
							NGRN
							LMOD3
							PHF17
							TOMM34
							FBXO2
							PCBD1
							GNG13
							CNTN4
							ACADVL
							ZFP36L1
							UBR4
							ZNF713
							TPM3
							LOC338758
							PDLIM7
							WIPF3
							CALCOCO1
							SNORA70
							PADI4
							TBX19
							ZNF219
							C1orf216
							TUBA4A
							DPF2
							SETX
							SNORD116-4
							ADIPOQ
							BLZF1
							MUC6
							LPAR1
							ARCN1
							NUCKS1
							FGF9
							ZFPM2
							UTRN
							SIK3
							SRM
							ETF1
							EIF4B
							VEGFB
							RAB5B
							CAPRIN2
							SNRPB
							PRPF3
							FNBP4
							RBM33
							DIAPH1
							EPB41L5
							SNORD55
							LOC653061
							SPEF2
							RABGAP1L
							SF3A2
							ALPP
							BAZ1B
							SNORD27
							TCEA2
							KLHDC4
							MAPK8IP3
							NPEPPS
							CD7
							AHCTF1
							SMS
							SEPW1
							TUBE1
							ANKHD1
							LOC388276
							NALCN
							CEBPD
							MBD6
							RASSF8
							ZRANB2
							MBTD1
							COPG
							AVP
							OS9
							GNRH1
							AFF4
							U2AF1L4
							WDFY3
							FIBP
							PNPLA2
							C19orf50
							SNHG10
							DDHD2
							PELP1
							RBM5
							CASC3
							CLIC4
							LOC648149
							C12orf10
							SNRNP70
							MTRF1L
							KIF5C
							PIGS
							DVL3
							PMPCA
							LAT
							DNMT3A
							VPS39
							ZNF385C
							TRABD
							IL4R
							ANKRD6
							PRKCI
							C7orf50
							TRAF3IP2
							LIME1
							ROBO3
							DHX29
							CLTB
							B4GALT1
							NPR3
							SRPR
							CLIP1
							WDR37
							TRIM26
							CLDND2
							VLDLR
							TBXAS1
							PNN
							ALB
							CHML
							GPR137
							ZNF771
							FYN
							DEFB128
							FGFR1
							LIN52
							SPAG7
							ZNF93
							FAM83F
							SNRNP35
							C3orf52
							MYEF2
							ATXN1
							PASK
							FAM48A
							TM2D3
							INO80B
							NANOS1
							GOLGA2
							ITPRIPL2
							RHOT2
							RBM12
							MON2
							PXMP2
							ARPC4
							STARD13
							SAFB
							SECISBP2
							ZNF639
							AKAP13
							IDH3A
							ARPP19
							IL1R1
							C14orf82
							SIN3B
							SNAPC2
							KRT78
							BSCL2
							C1orf63
							PDIA6
							FGF18
							MMP28
							MSX2P1
							MRFAP1
							PGS1
							SIN3A
							RBM6
							NGFRAP1
							PRKD2
							CXXC1
							CCDC149
							CCDC136
							EDN2
							HAUS4
							TAX1BP3
							GTF2A1
							CARS
							C1QTNF2
							RFX3
							SNORA64
							SNORD54
							ANO5
							SSFA2
							LOC643837
							GALNT2
							TMEM173
							TAF7
							FLOT1
							NOMO1
							MED24
							CNNM3
							SAFB2
							PCDH11X
							ARHGEF2
							LRP5L
							ATHL1
							DOHH
							PHF19
							SNORA65
							EML3
							SUCLA2
							HRASLS
							KLF7
							TAOK2
							PHF1
							CAMTA1
							AKAP2
							JMJD8
							SNORD21
							GNL1
							USP11
							DNPEP
							EWSR1
							APRT
							C12orf44
							ARMC8
							TNIP2
							SBNO2
							GNPNAT1
							MAGEC1
							PAIP1
							SUV39H2
							RPS29
							STAM
							ADO
							BPNT1
							TRIM27
							RPS14
							RPS18
							GPR88
							TRIM32
							CHRNB1
							PARP15
							SMCR7L
							UNC50
							IFFO1
							RNF220
							ARV1
							DERA
							NDST2
							NDUFA3
							KIAA1826
							COPS5
							AGPAT3
							RPIA
							ELF1
							PFAS
							SRPRB
							RHBDD3
							ARHGEF18
							PHACTR4
							RBPJ
							ZNF792
							PRR11
							SLC25A29
							CLDN12
							FAM72D
							SLC15A4
							OSTM1
							PRDX1
							STRBP
							EXOSC10
							TUFM
							HHAT
							KPNA4
							FADD
							C6orf130
							DOLPP1
							NDOR1
							EXOSC5
							ZNF101
							ZNF385D
							LOC401397
							TMC4
							ZNF416
							COMMD3
							EEF2K
							ZNF573
							C11orf35
							TTC37
							ZNF831
							INTS8
							TNFRSF17
							C1orf131
							POLR2C
							LACTB2
							SCAMP5
							ENOPH1
							ATF7IP2
							CETN3
							PCGF1
							SMPD3
							HES6
							TNFSF15
							TLE6
							RINL
							TOMM5
							PDIK1L
							PRPS2
							TTYH2
							AGA
							PIK3R2
							GMNN
							ITGB1BP1
							CLIC2
							BDH1
							VHL
							JAK3
							IFNGR1
							MED20
							SYT17
							DARS2
							RNF44
							KLHL9
							NPM3
							PRRG1
							RPL28
							ABCA7
							PIGN
							FAM110A
							CTBP1
							LYRM2
							GALM
							TXNDC9
							C12orf65
							RDH11
							HEXA
							BFAR
							LYG1
							MON1B
							ZNF217
							SELT
							RFXANK
							EEPD1
							IGF2BP1
							NDUFA1
							FAM181B
							MRPS21
							C14orf169
							DERL1
							RNF170
							CARD14
							ZBTB3
							CECR5
							DOLK
							USP14
							GGCX
							CSTF2T
							ARHGAP25
							ZBTB9
							MGST3
							ACTR6
							CENPQ
							MEF2C
							ISCA2
							TRERF1
							FASTKD1
							SCARNA9
							AHCYL1
							MRPS16
							MRPL33
							C14orf142
							COX7C
							HOXB8
							CCDC142
							C1orf53
							DEGS1
							AP1S1
							GEMIN6
							C2CD2L
							GCA
							F11R
							PFDN6
							CPT2
							CD40LG
							SNIP1
							TOP2A
							SLC22A16
							LMO4
							TIAM1
							METTL13
							MAPK1
							ZADH2
							C10orf58
							CASP1
							IRF7
							TPRKB
							RABGAP1
							RNASEH1
							SPIN4
							C3orf54
							ZNF689
							TBX21
							SFT2D1
							C22orf34
							HSPE1
							DISC1
							LSM7
							NHP2L1
							FOXN2
							MRPL15
							PDIA4
							RFC4
							FANCC
							TST
							C19orf70
							TMX1
							TBC1D9
							CLECL1
							FOXO3
							PNPO
							RPS6KA2
							PAK1IP1
							NDUFA8
							PTPRJ
							HOXB7
							PPARGC1B
							RAB7L1
							FOXO1
							MCTS1
							NEDD4L
							GTSE1
							SUMF1
							C2orf18
							WDR55
							TNFAIP8L1
							MRPS18C
							NEDD8
							IL21R
							PC
							TXN
							SLC38A9
							CCDC72
							PDXP
							RPL27A
							ZCCHC6
							NCK2
							OSBPL11
							MCM2
							RSPH3
							FCHO2
							DBT
							FNBP1L
							PTPRE
							ASTE1
							FAM133B
							FAM134B
							MMP14
							MCM4
							RAC3
							PSMA6
							SH3KBP1
							TMSB10
							KLHL17
							CDH11
							SLC35E3
							ALDH18A1
							NDUFS5
							CHSY3
							EI24
							CEP55
							DHCR24
							FNDC3A
							SLC35E1
							UQCRB
							AURKA
							C20orf177
							COX5B
							MTHFD2
							ZDHHC14
							NETO2
							SEC61G
							ATP6V1C1
							TIMELESS
							EIF4A1
							MYO5A
							ATP5J
							CYP2R1
							COX7A2
							FCGR2C
							SLC22A18
							CKS2
							LSM3
							MFHAS1
							PLXNA1
							UBB
							FMO3
							GNA11
							SYVN1
							BRI3BP
							TMEM14B
							CD151
							CD109
							RHEBL1
							DLST
							ZBTB40
							CITED2
							PAFAH2
							MYO1C
							GINS3
							CD8A
							LMO7
							FRMD4A
							SEMA5A
							ADAM23
							FUT4
							HECW2
							B2M
							FAM195A
							LEPROT
							STAC3
							OSTC
							FAM174B
							ZNF526
							GPR34
							FICD
							DLX5
							AP2S1
							CDT1
							EFNB1
							RPS25
							RPS27A
							LGALS9C
							FOXD1
							RAB5C
							RPL17
							ZNF462
							TRPM2
							COX17
							NPTX2
							RPS21
							SLITRK4
							CXXC5
							FKBP5
							S100A4
							CCNB2
							RHOBTB3
							FAM96A
							RPL38
							BID
							FKBP10
							RPS15A
							TIMP4
							USF1
							SEZ6L2
							SNHG5
							AFAP1L1
							CLDN23
							CD36
							CCDC71
							CECR1
							ATP2C1
							GALNTL2
							KLK1
							SNX10
							RPL31
							RPL39
							GALNT6
							RPL10A
							RPL24
							COX6B1
							MT1M
							RPL35A
							RPL21
							RPLP0
							MT1X
							RPL26
							CTSZ
